# Supplementary material for: A checklist of gymnosperm-feeding leafminers (Arthopoda, Insecta) in North America and Europe
Source: Biodivers Data J. 2022 Sep 28;10:e91313. doi: 10.3897/BDJ.10.e91313 (PMC9848575; doi:10.3897/BDJ.10.e91313)
Supplement: Supplementary material 1 — The gymnosperm-feeding leafminers and their host plants in North America [file bdj-10-e91313-s001.xlsx]

## Sheet: NA
No.	Insect family	Insect genus	Insect species	Host family	Host genus	Host species	Parasitic mode	Parasitic organ	Local distribution	References
1	Agromyzidae	Liriomyza	Liriomyza schmidti	Zamiaceae	Zamia	?Zamia integrifolia	miner	leaf	Florida	Eiseman C (2022) Leafminers of North America. Second Edition. Charley Eiseman URL: http://charleyeiseman.com/leafminers/
2	Argyresthiidae	Argyresthia	Argyresthia affinis	Cupressaceae	Juniperus	Juniperus virginiana	miner	leaf	ON, OH, KY	Eiseman C (2022) Leafminers of North America. Second Edition. Charley Eiseman URL: http://charleyeiseman.com/leafminers/
3	Argyresthiidae	Argyresthia	Argyresthia annettella	Cupressaceae	Juniperus	Juniperus communis	miner	leaf	AB, ON, QC, NF, CT, OH	Eiseman C (2022) Leafminers of North America. Second Edition. Charley Eiseman URL: http://charleyeiseman.com/leafminers/
4	Argyresthiidae	Argyresthia	Argyresthia arceuthobiella	Cupressaceae	Calocedrus	Calocedrus decurrens	miner	leaf	OR	Eiseman C (2022) Leafminers of North America. Second Edition. Charley Eiseman URL: http://charleyeiseman.com/leafminers/
5	Argyresthiidae	Argyresthia	Argyresthia aureoargentella	Cupressaceae	Thuja	Thuja occidentalis	miner	leaf	ON, QC, NB, NF, ME, PA	Eiseman C (2022) Leafminers of North America. Second Edition. Charley Eiseman URL: http://charleyeiseman.com/leafminers/
6	Argyresthiidae	Argyresthia	Argyresthia canadensis	Cupressaceae	Thuja	Thuja occidentalis	miner	leaf	MB to NS; northeastern US	Eiseman C (2022) Leafminers of North America. Second Edition. Charley Eiseman URL: http://charleyeiseman.com/leafminers/
7	Argyresthiidae	Argyresthia	Argyresthia cupressella	Cupressaceae	Chamaecyparis	Chamaecyparis spp.	miner	leaf	BC to CA	Eiseman C (2022) Leafminers of North America. Second Edition. Charley Eiseman URL: http://charleyeiseman.com/leafminers/
8	Argyresthiidae	Argyresthia	Argyresthia cupressella	Cupressaceae	Cupressus	Cupressus macrocarpa	miner	leaf	BC to CA	Eiseman C (2022) Leafminers of North America. Second Edition. Charley Eiseman URL: http://charleyeiseman.com/leafminers/
9	Argyresthiidae	Argyresthia	Argyresthia cupressella	Cupressaceae	Juniperus	Juniperus spp.	miner	leaf	BC to CA	Eiseman C (2022) Leafminers of North America. Second Edition. Charley Eiseman URL: http://charleyeiseman.com/leafminers/
10	Argyresthiidae	Argyresthia	Argyresthia cupressella	Cupressaceae	Sequoia	Sequoia sempervirens	miner	leaf	BC to CA	Eiseman C (2022) Leafminers of North America. Second Edition. Charley Eiseman URL: http://charleyeiseman.com/leafminers/
11	Argyresthiidae	Argyresthia	Argyresthia cupressella	Cupressaceae	Thuja	Thuja spp.	miner	leaf	BC to CA	Eiseman C (2022) Leafminers of North America. Second Edition. Charley Eiseman URL: http://charleyeiseman.com/leafminers/
12	Argyresthiidae	Argyresthia	Argyresthia flexilis	Pinaceae	Pinus	Pinus flexilis	miner	leaf	BC, AB, MT	Eiseman C (2022) Leafminers of North America. Second Edition. Charley Eiseman URL: http://charleyeiseman.com/leafminers/
13	Argyresthiidae	Argyresthia	Argyresthia franciscella	Cupressaceae	Cupressus	Cupressus macrocarpa	miner	leaf	CA	Eiseman C (2022) Leafminers of North America. Second Edition. Charley Eiseman URL: http://charleyeiseman.com/leafminers/
14	Argyresthiidae	Argyresthia	Argyresthia freyella	Cupressaceae	Juniperus	Juniperus virginiana	miner	leaf	BC; MB to NS; eastern US, south to TX	Eiseman C (2022) Leafminers of North America. Second Edition. Charley Eiseman URL: http://charleyeiseman.com/leafminers/
15	Argyresthiidae	Argyresthia	Argyresthia libocedrella	Cupressaceae	Calocedrus	Calocedrus decurrens	miner	leaf	OR, CA	Eiseman C (2022) Leafminers of North America. Second Edition. Charley Eiseman URL: http://charleyeiseman.com/leafminers/
16	Argyresthiidae	Argyresthia	Argyresthia libocedrella	Cupressaceae	Chamaecyparis	Chamaecyparis lawsoniana	miner	leaf	OR, CA	Eiseman C (2022) Leafminers of North America. Second Edition. Charley Eiseman URL: http://charleyeiseman.com/leafminers/
17	Argyresthiidae	Argyresthia	Argyresthia pilatella	Pinaceae	Pinus	Pinus radiata	miner	leaf	CA	Eiseman C (2022) Leafminers of North America. Second Edition. Charley Eiseman URL: http://charleyeiseman.com/leafminers/
18	Argyresthiidae	Argyresthia	Argyresthia pilatella	Pinaceae	Pinus	?Pinus torreyana	miner	leaf	CA	Eiseman C (2022) Leafminers of North America. Second Edition. Charley Eiseman URL: http://charleyeiseman.com/leafminers/
19	Argyresthiidae	Argyresthia	?Argyresthia thoracella	Cupressaceae	Juniperus	Juniperus spp.	miner	leaf	northern Arizona ,Nevada and eastern California	Eiseman C (2022) Leafminers of North America. Second Edition. Charley Eiseman URL: http://charleyeiseman.com/leafminers/
20	Argyresthiidae	Argyresthia	Argyresthia thuiella	Cupressaceae	Thuja	Thuja occidentalis	miner	leaf	ON to NS, south to KY	Eiseman C (2022) Leafminers of North America. Second Edition. Charley Eiseman URL: http://charleyeiseman.com/leafminers/
21	Argyresthiidae	Argyresthia	Argyresthia trifasciae	Cupressaceae	Cupressus	Cupressus macrocarpa	miner	leaf	CA	Eiseman C (2022) Leafminers of North America. Second Edition. Charley Eiseman URL: http://charleyeiseman.com/leafminers/
22	Batrachedridae	Batrachedra	Batrachedra pinicolella	Pinaceae	Picea	Picea abies	miner	leaf	ON, CT; introduced from Europe	Eiseman C (2022) Leafminers of North America. Second Edition. Charley Eiseman URL: http://charleyeiseman.com/leafminers/
23	Batrachedridae	Batrachedra	Batrachedra pinicolella	Pinaceae	Picea	Picea glauca	miner	leaf	ON, CT; introduced from Europe	Eiseman C (2022) Leafminers of North America. Second Edition. Charley Eiseman URL: http://charleyeiseman.com/leafminers/
24	Batrachedridae	Batrachedra	Batrachedra pinicolella	Pinaceae	Picea	Picea pungens	miner	leaf	ON, CT; introduced from Europe	Eiseman C (2022) Leafminers of North America. Second Edition. Charley Eiseman URL: http://charleyeiseman.com/leafminers/
25	Batrachedridae	Batrachedra	Batrachedra pinicolella	Pinaceae	Picea	Picea rubens	miner	leaf	ON, CT; introduced from Europe	Eiseman C (2022) Leafminers of North America. Second Edition. Charley Eiseman URL: http://charleyeiseman.com/leafminers/
26	Bucculatricidae	Bucculatrix	Bucculatrix inusitata	Cupressaceae	Juniperus	?Juniperus communis	miner	leaf	ON, QC, ME, NY, MA, PA, NJ	Eiseman C (2022) Leafminers of North America. Second Edition. Charley Eiseman URL: http://charleyeiseman.com/leafminers/
27	Coleophoridae	Coleophora	Coleophora laricella	Pinaceae	Larix	Larix decidua	miner	leaf	BC; MB to NF & NS; northeastern US; introduced from Europe in the 1800s	Eiseman C (2022) Leafminers of North America. Second Edition. Charley Eiseman URL: http://charleyeiseman.com/leafminers/
28	Coleophoridae	Coleophora	Coleophora laricella	Pinaceae	Larix	Larix gmelinii	miner	leaf	BC; MB to NF & NS; northeastern US; introduced from Europe in the 1800s	Eiseman C (2022) Leafminers of North America. Second Edition. Charley Eiseman URL: http://charleyeiseman.com/leafminers/
29	Coleophoridae	Coleophora	Coleophora laricella	Pinaceae	Larix	Larix kaempferi	miner	leaf	BC; MB to NF & NS; northeastern US; introduced from Europe in the 1800s	Eiseman C (2022) Leafminers of North America. Second Edition. Charley Eiseman URL: http://charleyeiseman.com/leafminers/
30	Coleophoridae	Coleophora	Coleophora laricella	Pinaceae	Larix	Larix laricina	miner	leaf	BC; MB to NF & NS; northeastern US; introduced from Europe in the 1800s	Eiseman C (2022) Leafminers of North America. Second Edition. Charley Eiseman URL: http://charleyeiseman.com/leafminers/
31	Coleophoridae	Coleophora	Coleophora laricella	Pinaceae	Larix	Larix occidentalis	miner	leaf	BC; MB to NF & NS; northeastern US; introduced from Europe in the 1800s	Eiseman C (2022) Leafminers of North America. Second Edition. Charley Eiseman URL: http://charleyeiseman.com/leafminers/
32	Coleophoridae	Coleophora	Coleophora laricella	Pinaceae	Larix	Larix sibirica	miner	leaf	BC; MB to NF & NS; northeastern US; introduced from Europe in the 1800s	Eiseman C (2022) Leafminers of North America. Second Edition. Charley Eiseman URL: http://charleyeiseman.com/leafminers/
33	Gelechiidae	Chionodes	Chionodes retiniella	Pinaceae	Pinus	Pinus ponderosa	miner	leaf	BC, WA, CA, NV, CO, AZ, NM	Eiseman C (2022) Leafminers of North America. Second Edition. Charley Eiseman URL: http://charleyeiseman.com/leafminers/
34	Gelechiidae	Chionodes	Chionodes retiniella	Pinaceae	Pinus	Pinus sabiniana	miner	leaf	BC, WA, CA, NV, CO, AZ, NM	Eiseman C (2022) Leafminers of North America. Second Edition. Charley Eiseman URL: http://charleyeiseman.com/leafminers/
35	Gelechiidae	Chionodes	Chionodes retiniella	Pinaceae	Tsuga	Tsuga heterophylla	miner	leaf	BC, WA, CA, NV, CO, AZ, NM	Eiseman C (2022) Leafminers of North America. Second Edition. Charley Eiseman URL: http://charleyeiseman.com/leafminers/
36	Gelechiidae	Coleotechnites	Coleotechnites albicostata	Cupressaceae	Juniperus	Juniperus virginiana	miner	leaf	ON, QC, NJ	Eiseman C (2022) Leafminers of North America. Second Edition. Charley Eiseman URL: http://charleyeiseman.com/leafminers/
37	Gelechiidae	Coleotechnites	Coleotechnites apicitripunctella	Pinaceae	Tsuga	Tsuga canadensis	miner	leaf	eastern Canada and northeastern US; BC	Eiseman C (2022) Leafminers of North America. Second Edition. Charley Eiseman URL: http://charleyeiseman.com/leafminers/
38	Gelechiidae	Coleotechnites	Coleotechnites ardas	Pinaceae	Pinus	Pinus contorta var. latifolia	miner	leaf	MT	Eiseman C (2022) Leafminers of North America. Second Edition. Charley Eiseman URL: http://charleyeiseman.com/leafminers/
39	Gelechiidae	Coleotechnites	Coleotechnites atrupictella	Pinaceae	Abies	Abies balsamea	miner	leaf	across Canada; northeastern US	Eiseman C (2022) Leafminers of North America. Second Edition. Charley Eiseman URL: http://charleyeiseman.com/leafminers/
40	Gelechiidae	Coleotechnites	Coleotechnites atrupictella	Pinaceae	Abies	Abies grandis	miner	leaf	across Canada; northeastern US	Eiseman C (2022) Leafminers of North America. Second Edition. Charley Eiseman URL: http://charleyeiseman.com/leafminers/
41	Gelechiidae	Coleotechnites	Coleotechnites atrupictella	Pinaceae	Abies	Abies lasiocarpa	miner	leaf	across Canada; northeastern US	Eiseman C (2022) Leafminers of North America. Second Edition. Charley Eiseman URL: http://charleyeiseman.com/leafminers/
42	Gelechiidae	Coleotechnites	Coleotechnites atrupictella	Pinaceae	Picea	Picea engelmannii	miner	leaf	across Canada; northeastern US	Eiseman C (2022) Leafminers of North America. Second Edition. Charley Eiseman URL: http://charleyeiseman.com/leafminers/
43	Gelechiidae	Coleotechnites	Coleotechnites atrupictella	Pinaceae	Picea	Picea glauca	miner	leaf	across Canada; northeastern US	Eiseman C (2022) Leafminers of North America. Second Edition. Charley Eiseman URL: http://charleyeiseman.com/leafminers/
44	Gelechiidae	Coleotechnites	Coleotechnites atrupictella	Pinaceae	Picea	Picea mariana	miner	leaf	across Canada; northeastern US	Eiseman C (2022) Leafminers of North America. Second Edition. Charley Eiseman URL: http://charleyeiseman.com/leafminers/
45	Gelechiidae	Coleotechnites	Coleotechnites atrupictella	Pinaceae	Picea	Picea rubens	miner	leaf	across Canada; northeastern US	Eiseman C (2022) Leafminers of North America. Second Edition. Charley Eiseman URL: http://charleyeiseman.com/leafminers/
46	Gelechiidae	Coleotechnites	Coleotechnites atrupictella	Pinaceae	Picea	Picea sitchensis	miner	leaf	across Canada; northeastern US	Eiseman C (2022) Leafminers of North America. Second Edition. Charley Eiseman URL: http://charleyeiseman.com/leafminers/
47	Gelechiidae	Coleotechnites	Coleotechnites atrupictella	Pinaceae	Pinus	Pinus ponderosa	miner	leaf	across Canada; northeastern US	Eiseman C (2022) Leafminers of North America. Second Edition. Charley Eiseman URL: http://charleyeiseman.com/leafminers/
48	Gelechiidae	Coleotechnites	Coleotechnites atrupictella	Pinaceae	Pseudotsuga	Pseudotsuga menziesii	miner	leaf	across Canada; northeastern US	Eiseman C (2022) Leafminers of North America. Second Edition. Charley Eiseman URL: http://charleyeiseman.com/leafminers/
49	Gelechiidae	Coleotechnites	Coleotechnites atrupictella	Pinaceae	Tsuga	Tsuga heterophylla	miner	leaf	across Canada; northeastern US	Eiseman C (2022) Leafminers of North America. Second Edition. Charley Eiseman URL: http://charleyeiseman.com/leafminers/
50	Gelechiidae	Coleotechnites	Coleotechnites biopes	Pinaceae	Pinus	Pinus contorta var. latifolia	miner	leaf	AB, SK	Eiseman C (2022) Leafminers of North America. Second Edition. Charley Eiseman URL: http://charleyeiseman.com/leafminers/
51	Gelechiidae	Coleotechnites	Coleotechnites blastovora	Pinaceae	Picea	Picea glauca	miner	leaf	BC to NB	Eiseman C (2022) Leafminers of North America. Second Edition. Charley Eiseman URL: http://charleyeiseman.com/leafminers/
52	Gelechiidae	Coleotechnites	Coleotechnites canusella	Pinaceae	Pinus	Pinus banksiana	miner	leaf	BC, AB, WA, ON, QC, PE	Eiseman C (2022) Leafminers of North America. Second Edition. Charley Eiseman URL: http://charleyeiseman.com/leafminers/
53	Gelechiidae	Coleotechnites	Coleotechnites canusella	Pinaceae	Pinus	Pinus contorta var. latifolia	miner	leaf	BC, AB, WA, ON, QC, PE	Eiseman C (2022) Leafminers of North America. Second Edition. Charley Eiseman URL: http://charleyeiseman.com/leafminers/
54	Gelechiidae	Coleotechnites	Coleotechnites carbonaria	Cupressaceae	Juniperus	Juniperus spp.	miner	leaf	ON	Eiseman C (2022) Leafminers of North America. Second Edition. Charley Eiseman URL: http://charleyeiseman.com/leafminers/
55	Gelechiidae	Coleotechnites	Coleotechnites condignella	Pinaceae	Pinus	Pinus ponderosa	miner	leaf	AZ, FL	Eiseman C (2022) Leafminers of North America. Second Edition. Charley Eiseman URL: http://charleyeiseman.com/leafminers/
56	Gelechiidae	Coleotechnites	Coleotechnites coniferella	Pinaceae	Pinus	Pinus banksiana	miner	leaf	ON, QC, NS, BC	Eiseman C (2022) Leafminers of North America. Second Edition. Charley Eiseman URL: http://charleyeiseman.com/leafminers/
57	Gelechiidae	Coleotechnites	Coleotechnites ducharmei	Pinaceae	Picea	Picea glauca	miner	leaf	ON, QC, NS, AB	Eiseman C (2022) Leafminers of North America. Second Edition. Charley Eiseman URL: http://charleyeiseman.com/leafminers/
58	Gelechiidae	Coleotechnites	Coleotechnites ducharmei	Pinaceae	Picea	Picea mariana	miner	leaf	ON, QC, NS, AB	Eiseman C (2022) Leafminers of North America. Second Edition. Charley Eiseman URL: http://charleyeiseman.com/leafminers/
59	Gelechiidae	Coleotechnites	Coleotechnites ducharmei	Pinaceae	Picea	Picea rubens	miner	leaf	ON, QC, NS, also AB	Eiseman C (2022) Leafminers of North America. Second Edition. Charley Eiseman URL: http://charleyeiseman.com/leafminers/
60	Gelechiidae	Coleotechnites	Coleotechnites edulicola	Pinaceae	Pinus	Pinus edulis	miner	leaf	UT, CO, NM	Eiseman C (2022) Leafminers of North America. Second Edition. Charley Eiseman URL: http://charleyeiseman.com/leafminers/
61	Gelechiidae	Coleotechnites	Coleotechnites florae	Pinaceae	Pinus	Pinus contorta var. latifolia	miner	leaf	NT, BC, AB, SK, MB, ON, MT	Eiseman C (2022) Leafminers of North America. Second Edition. Charley Eiseman URL: http://charleyeiseman.com/leafminers/
62	Gelechiidae	Coleotechnites	Coleotechnites gibsonella	Cupressaceae	Juniperus	Juniperus communis	miner	leaf	BC, AB, MB, ON, QC	Eiseman C (2022) Leafminers of North America. Second Edition. Charley Eiseman URL: http://charleyeiseman.com/leafminers/
63	Gelechiidae	Coleotechnites	Coleotechnites granti	Pinaceae	Abies	Abies grandis	miner	leaf	BC	Eiseman C (2022) Leafminers of North America. Second Edition. Charley Eiseman URL: http://charleyeiseman.com/leafminers/
64	Gelechiidae	Coleotechnites	Coleotechnites juniperella	Cupressaceae	Juniperus	Juniperus communis	miner	leaf	New Jersey	Eiseman C (2022) Leafminers of North America. Second Edition. Charley Eiseman URL: http://charleyeiseman.com/leafminers/
65	Gelechiidae	Coleotechnites	Coleotechnites laricis	Pinaceae	Larix	Larix laricina	miner	leaf	AB, MB, ON, QC, NB	Eiseman C (2022) Leafminers of North America. Second Edition. Charley Eiseman URL: http://charleyeiseman.com/leafminers/
66	Gelechiidae	Coleotechnites	Coleotechnites lewisi	Pinaceae	Pinus	Pinus flexilis	miner	leaf	AB	Eiseman C (2022) Leafminers of North America. Second Edition. Charley Eiseman URL: http://charleyeiseman.com/leafminers/
67	Gelechiidae	Coleotechnites	Coleotechnites macleodi	Pinaceae	Tsuga	Tsuga canadensis	miner	leaf	ON, QC, MA, BC	Eiseman C (2022) Leafminers of North America. Second Edition. Charley Eiseman URL: http://charleyeiseman.com/leafminers/
68	Gelechiidae	Coleotechnites	Coleotechnites martini	Pinaceae	Picea	Picea abies	miner	leaf	ON, QC, ME	Eiseman C (2022) Leafminers of North America. Second Edition. Charley Eiseman URL: http://charleyeiseman.com/leafminers/
69	Gelechiidae	Coleotechnites	Coleotechnites martini	Pinaceae	Picea	Picea glauca	miner	leaf	ON, QC, ME	Eiseman C (2022) Leafminers of North America. Second Edition. Charley Eiseman URL: http://charleyeiseman.com/leafminers/
70	Gelechiidae	Coleotechnites	Coleotechnites milleri	Pinaceae	Pinus	Pinus contorta var. murrayana	miner	leaf	CA	Eiseman C (2022) Leafminers of North America. Second Edition. Charley Eiseman URL: http://charleyeiseman.com/leafminers/
71	Gelechiidae	Coleotechnites	?Coleotechnites moreonella	Pinaceae	Pinus	?Pinus ponderosa	miner	leaf	Cheyenne Mountain, Colorado	Eiseman C (2022) Leafminers of North America. Second Edition. Charley Eiseman URL: http://charleyeiseman.com/leafminers/
72	Gelechiidae	Coleotechnites	?Coleotechnites moreonella	Pinaceae	Pinus	Pinus ponderosa var. scopulorum	miner	leaf	Cheyenne Mountain, Colorado	Eiseman C (2022) Leafminers of North America. Second Edition. Charley Eiseman URL: http://charleyeiseman.com/leafminers/
73	Gelechiidae	Coleotechnites	Coleotechnites obliquistrigella	Cupressaceae	Juniperus	Juniperus virginiana	miner	leaf	Kentucky, Manitoba and Ontario	Eiseman C (2022) Leafminers of North America. Second Edition. Charley Eiseman URL: http://charleyeiseman.com/leafminers/
74	Gelechiidae	Coleotechnites	Coleotechnites occidentis	Cupressaceae	Juniperus	Juniperus scopulorum	miner	leaf	BC	Eiseman C (2022) Leafminers of North America. Second Edition. Charley Eiseman URL: http://charleyeiseman.com/leafminers/
75	Gelechiidae	Coleotechnites	Coleotechnites piceaella	Pinaceae	Abies	Abies balsamea	miner	leaf	NT & BC to NF & NS, south to CO and the northeastern US	Eiseman C (2022) Leafminers of North America. Second Edition. Charley Eiseman URL: http://charleyeiseman.com/leafminers/
76	Gelechiidae	Coleotechnites	Coleotechnites piceaella	Pinaceae	Picea	Picea abies	miner	leaf	NT & BC to NF & NS, south to CO and the northeastern US	Eiseman C (2022) Leafminers of North America. Second Edition. Charley Eiseman URL: http://charleyeiseman.com/leafminers/
77	Gelechiidae	Coleotechnites	Coleotechnites piceaella	Pinaceae	Picea	Picea glauca	miner	leaf	NT & BC to NF & NS, south to CO and the northeastern US	Eiseman C (2022) Leafminers of North America. Second Edition. Charley Eiseman URL: http://charleyeiseman.com/leafminers/
78	Gelechiidae	Coleotechnites	Coleotechnites piceaella	Pinaceae	Picea	Picea mariana	miner	leaf	NT & BC to NF & NS, south to CO and the northeastern US	Eiseman C (2022) Leafminers of North America. Second Edition. Charley Eiseman URL: http://charleyeiseman.com/leafminers/
79	Gelechiidae	Coleotechnites	Coleotechnites piceaella	Pinaceae	Picea	Picea pungens	miner	leaf	NT & BC to NF & NS, south to CO and the northeastern US	Eiseman C (2022) Leafminers of North America. Second Edition. Charley Eiseman URL: http://charleyeiseman.com/leafminers/
80	Gelechiidae	Coleotechnites	Coleotechnites piceaella	Pinaceae	Picea	Picea rubens	miner	leaf	NT & BC to NF & NS, south to CO and the northeastern US	Eiseman C (2022) Leafminers of North America. Second Edition. Charley Eiseman URL: http://charleyeiseman.com/leafminers/
81	Gelechiidae	Coleotechnites	Coleotechnites pinella	Pinaceae	Pinus	Pinus ponderosa	miner	leaf	BC, CO, NM	Eiseman C (2022) Leafminers of North America. Second Edition. Charley Eiseman URL: http://charleyeiseman.com/leafminers/
82	Gelechiidae	Coleotechnites	Coleotechnites ponderosae	Pinaceae	Pinus	Pinus ponderosa	miner	leaf	CO	Eiseman C (2022) Leafminers of North America. Second Edition. Charley Eiseman URL: http://charleyeiseman.com/leafminers/
83	Gelechiidae	Coleotechnites	Coleotechnites resinosae	Pinaceae	Pinus	Pinus banksiana	miner	leaf	ON, QC, NS	Eiseman C (2022) Leafminers of North America. Second Edition. Charley Eiseman URL: http://charleyeiseman.com/leafminers/
84	Gelechiidae	Coleotechnites	Coleotechnites resinosae	Pinaceae	Pinus	Pinus resinosa	miner	leaf	ON, QC, NS	Eiseman C (2022) Leafminers of North America. Second Edition. Charley Eiseman URL: http://charleyeiseman.com/leafminers/
85	Gelechiidae	Coleotechnites	Coleotechnites sp.	Pinaceae	Pinus	Pinus jeffreyi	miner	leaf	CA (San Bernardino Mountains)	Eiseman C (2022) Leafminers of North America. Second Edition. Charley Eiseman URL: http://charleyeiseman.com/leafminers/
86	Gelechiidae	Coleotechnites	Coleotechnites stanfordia	Cupressaceae	Cupressus	Cupressus macrocarpa	miner	leaf	CA	Eiseman C (2022) Leafminers of North America. Second Edition. Charley Eiseman URL: http://charleyeiseman.com/leafminers/
87	Gelechiidae	Coleotechnites	Coleotechnites starki	Pinaceae	Pinus	Pinus contorta var. latifolia	miner	leaf	BC, AB, SK, MT	Eiseman C (2022) Leafminers of North America. Second Edition. Charley Eiseman URL: http://charleyeiseman.com/leafminers/
88	Gelechiidae	Coleotechnites	Coleotechnites thujaella	Cupressaceae	Thuja	Thuja occidentalis	miner	leaf	BC to NS; northeastern US	Eiseman C (2022) Leafminers of North America. Second Edition. Charley Eiseman URL: http://charleyeiseman.com/leafminers/
89	Gelechiidae	Coleotechnites	?Coleotechnites variiella	Cupressaceae	Taxodium	Taxodium distichum	miner	leaf	Washington, DC	Eiseman C (2022) Leafminers of North America. Second Edition. Charley Eiseman URL: http://charleyeiseman.com/leafminers/
90	Gelechiidae	Dichomeris	Dichomeris marginella	Cupressaceae	Juniperus	Juniperus spp.	miner	leaf	BC to CA; ON, QC, NS, and northeastern US; introduced from Europe	Eiseman C (2022) Leafminers of North America. Second Edition. Charley Eiseman URL: http://charleyeiseman.com/leafminers/
91	Gelechiidae	Exoteleia	Exoteleia anomala	Pinaceae	Pinus	Pinus ponderosa	miner	leaf	AZ, NM	Eiseman C (2022) Leafminers of North America. Second Edition. Charley Eiseman URL: http://charleyeiseman.com/leafminers/
92	Gelechiidae	Exoteleia	Exoteleia burkei	Pinaceae	Pinus	Pinus attenuata	miner	leaf	CA	Eiseman C (2022) Leafminers of North America. Second Edition. Charley Eiseman URL: http://charleyeiseman.com/leafminers/
93	Gelechiidae	Exoteleia	Exoteleia burkei	Pinaceae	Pinus	Pinus coulteri	miner	leaf	CA	Eiseman C (2022) Leafminers of North America. Second Edition. Charley Eiseman URL: http://charleyeiseman.com/leafminers/
94	Gelechiidae	Exoteleia	Exoteleia burkei	Pinaceae	Pinus	Pinus radiata	miner	leaf	CA	Eiseman C (2022) Leafminers of North America. Second Edition. Charley Eiseman URL: http://charleyeiseman.com/leafminers/
95	Gelechiidae	Exoteleia	Exoteleia burkei	Pinaceae	Pinus	Pinus sabiniana	miner	leaf	CA	Eiseman C (2022) Leafminers of North America. Second Edition. Charley Eiseman URL: http://charleyeiseman.com/leafminers/
96	Gelechiidae	Exoteleia	Exoteleia chillcotti	Pinaceae	Pinus	Pinus palustris	miner	leaf	LA	Eiseman C (2022) Leafminers of North America. Second Edition. Charley Eiseman URL: http://charleyeiseman.com/leafminers/
97	Gelechiidae	Exoteleia	Exoteleia dodecella	Pinaceae	Pinus	Pinus banksiana	miner	leaf	BC, ON, QC, NY, VT, ME, CT, PA; introduced from Europe	Eiseman C (2022) Leafminers of North America. Second Edition. Charley Eiseman URL: http://charleyeiseman.com/leafminers/
98	Gelechiidae	Exoteleia	Exoteleia dodecella	Pinaceae	Pinus	Pinus mugo	miner	leaf	BC, ON, QC, NY, VT, ME, CT, PA; introduced from Europe	Eiseman C (2022) Leafminers of North America. Second Edition. Charley Eiseman URL: http://charleyeiseman.com/leafminers/
99	Gelechiidae	Exoteleia	Exoteleia dodecella	Pinaceae	Pinus	Pinus nigra	miner	leaf	BC, ON, QC, NY, VT, ME, CT, PA; introduced from Europe.	Eiseman C (2022) Leafminers of North America. Second Edition. Charley Eiseman URL: http://charleyeiseman.com/leafminers/
100	Gelechiidae	Exoteleia	Exoteleia dodecella	Pinaceae	Pinus	Pinus resinosa	miner	leaf	BC, ON, QC, NY, VT, ME, CT, PA; introduced from Europe.	Eiseman C (2022) Leafminers of North America. Second Edition. Charley Eiseman URL: http://charleyeiseman.com/leafminers/
101	Gelechiidae	Exoteleia	Exoteleia dodecella	Pinaceae	Pinus	Pinus strobus	miner	leaf	C, ON, QC, NY, VT, ME, CT, PA; introduced from Europe	Eiseman C (2022) Leafminers of North America. Second Edition. Charley Eiseman URL: http://charleyeiseman.com/leafminers/
102	Gelechiidae	Exoteleia	Exoteleia dodecella	Pinaceae	Pinus	Pinus sylvestris	miner	leaf	C, ON, QC, NY, VT, ME, CT, PA; introduced from Europe	Eiseman C (2022) Leafminers of North America. Second Edition. Charley Eiseman URL: http://charleyeiseman.com/leafminers/
103	Gelechiidae	Exoteleia	Exoteleia nepheos	Pinaceae	Pinus	Pinus mugo	miner	leaf	ON, NS, OH	Eiseman C (2022) Leafminers of North America. Second Edition. Charley Eiseman URL: http://charleyeiseman.com/leafminers/
104	Gelechiidae	Exoteleia	Exoteleia nepheos	Pinaceae	Pinus	Pinus resinosa	miner	leaf	ON, NS, OH	Eiseman C (2022) Leafminers of North America. Second Edition. Charley Eiseman URL: http://charleyeiseman.com/leafminers/
105	Gelechiidae	Exoteleia	Exoteleia nepheos	Pinaceae	Pinus	Pinus sylvestris	miner	leaf	ON, NS, OH	Eiseman C (2022) Leafminers of North America. Second Edition. Charley Eiseman URL: http://charleyeiseman.com/leafminers/
106	Gelechiidae	Exoteleia	Exoteleia pinifoliella	Pinaceae	Pinus	Pinus banksiana	miner	leaf	BC; ON, QC, NF, south to TX and GA	Eiseman C (2022) Leafminers of North America. Second Edition. Charley Eiseman URL: http://charleyeiseman.com/leafminers/
107	Gelechiidae	Exoteleia	Exoteleia pinifoliella	Pinaceae	Pinus	?Pinus contorta	miner	leaf	BC; ON, QC, NF, south to TX and GA	Eiseman C (2022) Leafminers of North America. Second Edition. Charley Eiseman URL: http://charleyeiseman.com/leafminers/
108	Gelechiidae	Exoteleia	Exoteleia pinifoliella	Pinaceae	Pinus	Pinus echinata	miner	leaf	BC; ON, QC, NF, south to TX and GA	Eiseman C (2022) Leafminers of North America. Second Edition. Charley Eiseman URL: http://charleyeiseman.com/leafminers/
109	Gelechiidae	Exoteleia	Exoteleia pinifoliella	Pinaceae	Pinus	Pinus palustris	miner	leaf	BC; ON, QC, NF, south to TX and GA	Eiseman C (2022) Leafminers of North America. Second Edition. Charley Eiseman URL: http://charleyeiseman.com/leafminers/
110	Gelechiidae	Exoteleia	Exoteleia pinifoliella	Pinaceae	Pinus	?Pinus ponderosa	miner	leaf	BC; ON, QC, NF, south to TX and GA	Eiseman C (2022) Leafminers of North America. Second Edition. Charley Eiseman URL: http://charleyeiseman.com/leafminers/
111	Gelechiidae	Exoteleia	Exoteleia pinifoliella	Pinaceae	Pinus	Pinus pungens	miner	leaf	BC; ON, QC, NF, south to TX and GA	Eiseman C (2022) Leafminers of North America. Second Edition. Charley Eiseman URL: http://charleyeiseman.com/leafminers/
112	Gelechiidae	Exoteleia	Exoteleia pinifoliella	Pinaceae	Pinus	Pinus resinosa	miner	leaf	BC; ON, QC, NF, south to TX and GA	Eiseman C (2022) Leafminers of North America. Second Edition. Charley Eiseman URL: http://charleyeiseman.com/leafminers/
113	Gelechiidae	Exoteleia	Exoteleia pinifoliella	Pinaceae	Pinus	Pinus rigida	miner	leaf	BC; ON, QC, NF, south to TX and GA	Eiseman C (2022) Leafminers of North America. Second Edition. Charley Eiseman URL: http://charleyeiseman.com/leafminers/
114	Gelechiidae	Exoteleia	Exoteleia pinifoliella	Pinaceae	Pinus	Pinus sylvestris	miner	leaf	BC; ON, QC, NF, south to TX and GA	Eiseman C (2022) Leafminers of North America. Second Edition. Charley Eiseman URL: http://charleyeiseman.com/leafminers/
115	Gelechiidae	Exoteleia	Exoteleia pinifoliella	Pinaceae	Pinus	Pinus taeda	miner	leaf	BC; ON, QC, NF, south to TX and GA	Eiseman C (2022) Leafminers of North America. Second Edition. Charley Eiseman URL: http://charleyeiseman.com/leafminers/
116	Gelechiidae	Exoteleia	Exoteleia pinifoliella	Pinaceae	Pinus	Pinus virginiana	miner	leaf	BC; ON, QC, NF, south to TX and GA	Eiseman C (2022) Leafminers of North America. Second Edition. Charley Eiseman URL: http://charleyeiseman.com/leafminers/
117	Noctuidae	Feralia	Feralia jocosa	Pinaceae	Abies	Abies balsamea	miner	leaf	across Canada; south to OR, NJ, and in mountains to GA	Eiseman C (2022) Leafminers of North America. Second Edition. Charley Eiseman URL: http://charleyeiseman.com/leafminers/
118	Noctuidae	Feralia	Feralia jocosa	Pinaceae	Abies	Abies grandis	miner	leaf	across Canada; south to OR, NJ, and in mountains to GA	Eiseman C (2022) Leafminers of North America. Second Edition. Charley Eiseman URL: http://charleyeiseman.com/leafminers/
119	Noctuidae	Feralia	Feralia jocosa	Pinaceae	Abies	Abies lasiocarpa	miner	leaf	across Canada; south to OR, NJ, and in mountains to GA	Eiseman C (2022) Leafminers of North America. Second Edition. Charley Eiseman URL: http://charleyeiseman.com/leafminers/
120	Noctuidae	Feralia	Feralia jocosa	Pinaceae	Larix	Larix laricina	miner	leaf	across Canada; south to OR, NJ, and in mountains to GA	Eiseman C (2022) Leafminers of North America. Second Edition. Charley Eiseman URL: http://charleyeiseman.com/leafminers/
121	Noctuidae	Feralia	Feralia jocosa	Pinaceae	Larix	Larix occidentalis	miner	leaf	across Canada; south to OR, NJ, and in mountains to GA	Eiseman C (2022) Leafminers of North America. Second Edition. Charley Eiseman URL: http://charleyeiseman.com/leafminers/
122	Noctuidae	Feralia	Feralia jocosa	Pinaceae	Picea	Picea mariana	miner	leaf	across Canada; south to OR, NJ, and in mountains to GA	Eiseman C (2022) Leafminers of North America. Second Edition. Charley Eiseman URL: http://charleyeiseman.com/leafminers/
123	Noctuidae	Feralia	Feralia jocosa	Pinaceae	Picea	Picea engelmannii	miner	leaf	across Canada; south to OR, NJ, and in mountains to GA	Eiseman C (2022) Leafminers of North America. Second Edition. Charley Eiseman URL: http://charleyeiseman.com/leafminers/
124	Noctuidae	Feralia	Feralia jocosa	Pinaceae	Picea	Picea glauca	miner	leaf	across Canada; south to OR, NJ, and in mountains to GA	Eiseman C (2022) Leafminers of North America. Second Edition. Charley Eiseman URL: http://charleyeiseman.com/leafminers/
125	Noctuidae	Feralia	Feralia jocosa	Pinaceae	Picea	Picea sitchensis	miner	leaf	across Canada; south to OR, NJ, and in mountains to GA	Eiseman C (2022) Leafminers of North America. Second Edition. Charley Eiseman URL: http://charleyeiseman.com/leafminers/
126	Noctuidae	Feralia	Feralia jocosa	Pinaceae	Pseudotsuga	Pseudotsuga menziesii	miner	leaf	across Canada; south to OR, NJ, and in mountains to GA	Eiseman C (2022) Leafminers of North America. Second Edition. Charley Eiseman URL: http://charleyeiseman.com/leafminers/
127	Noctuidae	Feralia	Feralia jocosa	Pinaceae	Tsuga	Tsuga canadensis	miner	leaf	across Canada; south to OR, NJ, and in mountains to GA	Eiseman C (2022) Leafminers of North America. Second Edition. Charley Eiseman URL: http://charleyeiseman.com/leafminers/
128	Noctuidae	Feralia	Feralia jocosa	Pinaceae	Tsuga	Tsuga heterophylla	miner	leaf	across Canada; south to OR, NJ, and in mountains to GA	Eiseman C (2022) Leafminers of North America. Second Edition. Charley Eiseman URL: http://charleyeiseman.com/leafminers/
129	Noctuidae	Feralia	Feralia jocosa	Pinaceae	Tsuga	Tsuga mertensiana	miner	leaf	across Canada; south to OR, NJ, and in mountains to GA	Eiseman C (2022) Leafminers of North America. Second Edition. Charley Eiseman URL: http://charleyeiseman.com/leafminers/
130	Pyralidae	Dioryctria	Dioryctria reniculelloides	Pinaceae	Abies	Abies spp.	miner	leaf	AK to NF, south to CA, UT, CO, NM?, MI, NY, NJ.	Eiseman C (2022) Leafminers of North America. Second Edition. Charley Eiseman URL: http://charleyeiseman.com/leafminers/
131	Pyralidae	Dioryctria	Dioryctria reniculelloides	Pinaceae	Larix	Larix spp.	miner	leaf	AK to NF, south to CA, UT, CO, NM?, MI, NY, NJ.	Eiseman C (2022) Leafminers of North America. Second Edition. Charley Eiseman URL: http://charleyeiseman.com/leafminers/
132	Pyralidae	Dioryctria	Dioryctria reniculelloides	Pinaceae	Picea	Picea engelmannii	miner	leaf	AK to NF, south to CA, UT, CO, NM?, MI, NY, NJ.	Eiseman C (2022) Leafminers of North America. Second Edition. Charley Eiseman URL: http://charleyeiseman.com/leafminers/
133	Pyralidae	Dioryctria	Dioryctria reniculelloides	Pinaceae	Picea	Picea glauca	miner	leaf	AK to NF, south to CA, UT, CO, NM?, MI, NY, NJ.	Eiseman C (2022) Leafminers of North America. Second Edition. Charley Eiseman URL: http://charleyeiseman.com/leafminers/
134	Pyralidae	Dioryctria	Dioryctria reniculelloides	Pinaceae	Picea	Picea mariana	miner	leaf	AK to NF, south to CA, UT, CO, NM?, MI, NY, NJ.	Eiseman C (2022) Leafminers of North America. Second Edition. Charley Eiseman URL: http://charleyeiseman.com/leafminers/
135	Pyralidae	Dioryctria	Dioryctria reniculelloides	Pinaceae	Picea	Picea pungens	miner	leaf	AK to NF, south to CA, UT, CO, NM?, MI, NY, NJ.	Eiseman C (2022) Leafminers of North America. Second Edition. Charley Eiseman URL: http://charleyeiseman.com/leafminers/
136	Pyralidae	Dioryctria	Dioryctria reniculelloides	Pinaceae	Picea	?Picea rubens	miner	leaf	AK to NF, south to CA, UT, CO, NM?, MI, NY, NJ.	Eiseman C (2022) Leafminers of North America. Second Edition. Charley Eiseman URL: http://charleyeiseman.com/leafminers/
137	Pyralidae	Dioryctria	Dioryctria reniculelloides	Pinaceae	Picea	Picea sitchensis	miner	leaf	AK to NF, south to CA, UT, CO, NM?, MI, NY, NJ.	Eiseman C (2022) Leafminers of North America. Second Edition. Charley Eiseman URL: http://charleyeiseman.com/leafminers/
138	Pyralidae	Dioryctria	Dioryctria reniculelloides	Pinaceae	Pinus	?Pinus contorta	miner	leaf	AK to NF, south to CA, UT, CO, NM?, MI, NY, NJ.	Eiseman C (2022) Leafminers of North America. Second Edition. Charley Eiseman URL: http://charleyeiseman.com/leafminers/
139	Pyralidae	Dioryctria	Dioryctria reniculelloides	Pinaceae	Pseudotsuga	Pseudotsuga menziesii	miner	leaf	AK to NF, south to CA, UT, CO, NM?, MI, NY, NJ.	Eiseman C (2022) Leafminers of North America. Second Edition. Charley Eiseman URL: http://charleyeiseman.com/leafminers/
140	Pyralidae	Dioryctria	Dioryctria reniculelloides	Pinaceae	Tsuga	Tsuga heterophylla	miner	leaf	AK to NF, south to CA, UT, CO, NM?, MI, NY, NJ	Eiseman C (2022) Leafminers of North America. Second Edition. Charley Eiseman URL: http://charleyeiseman.com/leafminers/
141	Pyralidae	Pococera	Pococera robustella	Pinaceae	Pinus	Pinus banksiana	miner	leaf	QC to FL, west to SK & MN	Eiseman C (2022) Leafminers of North America. Second Edition. Charley Eiseman URL: http://charleyeiseman.com/leafminers/
142	Pyralidae	Pococera	Pococera robustella	Pinaceae	Pinus	Pinus echinata	miner	leaf	QC to FL, west to SK & MN	Eiseman C (2022) Leafminers of North America. Second Edition. Charley Eiseman URL: http://charleyeiseman.com/leafminers/
143	Pyralidae	Pococera	Pococera robustella	Pinaceae	Pinus	Pinus elliottii	miner	leaf	QC to FL, west to SK & MN	Eiseman C (2022) Leafminers of North America. Second Edition. Charley Eiseman URL: http://charleyeiseman.com/leafminers/
144	Pyralidae	Pococera	Pococera robustella	Pinaceae	Pinus	Pinus mugo	miner	leaf	QC to FL, west to SK & MN	Eiseman C (2022) Leafminers of North America. Second Edition. Charley Eiseman URL: http://charleyeiseman.com/leafminers/
145	Pyralidae	Pococera	Pococera robustella	Pinaceae	Pinus	Pinus palustris	miner	leaf	QC to FL, west to SK & MN	Eiseman C (2022) Leafminers of North America. Second Edition. Charley Eiseman URL: http://charleyeiseman.com/leafminers/
146	Pyralidae	Pococera	Pococera robustella	Pinaceae	Pinus	Pinus resinosa	miner	leaf	QC to FL, west to SK & MN	Eiseman C (2022) Leafminers of North America. Second Edition. Charley Eiseman URL: http://charleyeiseman.com/leafminers/
147	Pyralidae	Pococera	Pococera robustella	Pinaceae	Pinus	Pinus rigida	miner	leaf	QC to FL, west to SK & MN	Eiseman C (2022) Leafminers of North America. Second Edition. Charley Eiseman URL: http://charleyeiseman.com/leafminers/
148	Pyralidae	Pococera	Pococera robustella	Pinaceae	Pinus	Pinus strobus	miner	leaf	QC to FL, west to SK & MN	Eiseman C (2022) Leafminers of North America. Second Edition. Charley Eiseman URL: http://charleyeiseman.com/leafminers/
149	Pyralidae	Pococera	Pococera robustella	Pinaceae	Pinus	Pinus sylvestris	miner	leaf	QC to FL, west to SK & MN	Eiseman C (2022) Leafminers of North America. Second Edition. Charley Eiseman URL: http://charleyeiseman.com/leafminers/
150	Pyralidae	Pococera	Pococera robustella	Pinaceae	Pinus	Pinus taeda	miner	leaf	QC to FL, west to SK & MN	Eiseman C (2022) Leafminers of North America. Second Edition. Charley Eiseman URL: http://charleyeiseman.com/leafminers/
151	Pyralidae	Pococera	Pococera robustella	Pinaceae	Pinus	Pinus virginiana	miner	leaf	QC to FL, west to SK & MN	Eiseman C (2022) Leafminers of North America. Second Edition. Charley Eiseman URL: http://charleyeiseman.com/leafminers/
152	Tortricidae	Aethes	Aethes rutilana	Cupressaceae	Juniperus	Juniperus spp.	miner	leaf	BC to NS; northeastern US; introduced from Europe	Eiseman C (2022) Leafminers of North America. Second Edition. Charley Eiseman URL: http://charleyeiseman.com/leafminers/
153	Tortricidae	Archips	Archips packardiana	Pinaceae	Abies	Abies amabilis	miner	leaf, bud	AK; BC to NF, south to WY, NH, ME	Eiseman C (2022) Leafminers of North America. Second Edition. Charley Eiseman URL: http://charleyeiseman.com/leafminers/
154	Tortricidae	Archips	Archips packardiana	Pinaceae	Abies	Abies balsamea	miner	leaf, bud	AK; BC to NF, south to WY, NH, ME	Eiseman C (2022) Leafminers of North America. Second Edition. Charley Eiseman URL: http://charleyeiseman.com/leafminers/
155	Tortricidae	Archips	Archips packardiana	Pinaceae	Abies	Abies lasiocarpa	miner	leaf, bud	AK; BC to NF, south to WY, NH, ME	Eiseman C (2022) Leafminers of North America. Second Edition. Charley Eiseman URL: http://charleyeiseman.com/leafminers/
156	Tortricidae	Archips	Archips packardiana	Pinaceae	Larix	Larix spp.	miner	leaf	AK; BC to NF, south to WY, NH, ME	Eiseman C (2022) Leafminers of North America. Second Edition. Charley Eiseman URL: http://charleyeiseman.com/leafminers/
157	Tortricidae	Archips	Archips packardiana	Pinaceae	Picea	Picea abies	miner	leaf	AK; BC to NF, south to WY, NH, ME	Eiseman C (2022) Leafminers of North America. Second Edition. Charley Eiseman URL: http://charleyeiseman.com/leafminers/
158	Tortricidae	Archips	Archips packardiana	Pinaceae	Picea	Picea engelmannii	miner	leaf	AK; BC to NF, south to WY, NH, ME	Eiseman C (2022) Leafminers of North America. Second Edition. Charley Eiseman URL: http://charleyeiseman.com/leafminers/
159	Tortricidae	Archips	Archips packardiana	Pinaceae	Picea	Picea glauca	miner	leaf	AK; BC to NF, south to WY, NH, ME	Eiseman C (2022) Leafminers of North America. Second Edition. Charley Eiseman URL: http://charleyeiseman.com/leafminers/
160	Tortricidae	Archips	Archips packardiana	Pinaceae	Picea	Picea mariana	miner	leaf	AK; BC to NF, south to WY, NH, ME	Eiseman C (2022) Leafminers of North America. Second Edition. Charley Eiseman URL: http://charleyeiseman.com/leafminers/
161	Tortricidae	Archips	Archips packardiana	Pinaceae	Picea	Picea pungens	miner	leaf	AK; BC to NF, south to WY, NH, ME	Eiseman C (2022) Leafminers of North America. Second Edition. Charley Eiseman URL: http://charleyeiseman.com/leafminers/
162	Tortricidae	Archips	Archips packardiana	Pinaceae	Picea	Picea rubens	miner	leaf	AK; BC to NF, south to WY, NH, ME	Eiseman C (2022) Leafminers of North America. Second Edition. Charley Eiseman URL: http://charleyeiseman.com/leafminers/
163	Tortricidae	Archips	Archips packardiana	Pinaceae	Picea	Picea sitchensis	miner	leaf	AK; BC to NF, south to WY, NH, ME	Eiseman C (2022) Leafminers of North America. Second Edition. Charley Eiseman URL: http://charleyeiseman.com/leafminers/
164	Tortricidae	Archips	Archips packardiana	Pinaceae	Pinus	Pinus banksiana	miner	leaf	AK; BC to NF, south to WY, NH, ME	Eiseman C (2022) Leafminers of North America. Second Edition. Charley Eiseman URL: http://charleyeiseman.com/leafminers/
165	Tortricidae	Archips	Archips packardiana	Pinaceae	Pinus	Pinus contorta	miner	leaf	AK; BC to NF, south to WY, NH, ME	Eiseman C (2022) Leafminers of North America. Second Edition. Charley Eiseman URL: http://charleyeiseman.com/leafminers/
166	Tortricidae	Archips	Archips packardiana	Pinaceae	Tsuga	Tsuga canadensis	miner	leaf	AK; BC to NF, south to WY, NH, ME	Eiseman C (2022) Leafminers of North America. Second Edition. Charley Eiseman URL: http://charleyeiseman.com/leafminers/
167	Tortricidae	Archips	Archips packardiana	Pinaceae	Tsuga	Tsuga heterophylla	miner	leaf	AK; BC to NF, south to WY, NH, ME	Eiseman C (2022) Leafminers of North America. Second Edition. Charley Eiseman URL: http://charleyeiseman.com/leafminers/
168	Tortricidae	Argyrotaenia	Argyrotaenia occultana	Pinaceae	Abies	Abies balsamea	miner	leaf	AK to NF, south to OR & KY	Eiseman C (2022) Leafminers of North America. Second Edition. Charley Eiseman URL: http://charleyeiseman.com/leafminers/
169	Tortricidae	Argyrotaenia	Argyrotaenia occultana	Pinaceae	Larix	Larix laricina	miner	leaf	AK to NF, south to OR & KY	Eiseman C (2022) Leafminers of North America. Second Edition. Charley Eiseman URL: http://charleyeiseman.com/leafminers/
170	Tortricidae	Argyrotaenia	Argyrotaenia occultana	Pinaceae	Picea	Picea engelmannii	miner	leaf	AK to NF, south to OR & KY	Eiseman C (2022) Leafminers of North America. Second Edition. Charley Eiseman URL: http://charleyeiseman.com/leafminers/
171	Tortricidae	Argyrotaenia	Argyrotaenia occultana	Pinaceae	Picea	Picea glauca	miner	leaf	AK to NF, south to OR & KY	Eiseman C (2022) Leafminers of North America. Second Edition. Charley Eiseman URL: http://charleyeiseman.com/leafminers/
172	Tortricidae	Argyrotaenia	Argyrotaenia occultana	Pinaceae	Picea	Picea mariana	miner	leaf	AK to NF, south to OR & KY	Eiseman C (2022) Leafminers of North America. Second Edition. Charley Eiseman URL: http://charleyeiseman.com/leafminers/
173	Tortricidae	Argyrotaenia	Argyrotaenia occultana	Pinaceae	Picea	Picea rubens	miner	leaf	AK to NF, south to OR & KY	Eiseman C (2022) Leafminers of North America. Second Edition. Charley Eiseman URL: http://charleyeiseman.com/leafminers/
174	Tortricidae	Argyrotaenia	Argyrotaenia occultana	Pinaceae	Pinus	Pinus contorta	miner	leaf	AK to NF, south to OR & KY	Eiseman C (2022) Leafminers of North America. Second Edition. Charley Eiseman URL: http://charleyeiseman.com/leafminers/
175	Tortricidae	Argyrotaenia	Argyrotaenia occultana	Pinaceae	Pseudotsuga	Pseudotsuga menziesii	miner	leaf	AK to NF, south to OR & KY	Eiseman C (2022) Leafminers of North America. Second Edition. Charley Eiseman URL: http://charleyeiseman.com/leafminers/
176	Tortricidae	Argyrotaenia	Argyrotaenia occultana	Pinaceae	Tsuga	Tsuga spp.	miner	leaf	AK to NF, south to OR & KY	Eiseman C (2022) Leafminers of North America. Second Edition. Charley Eiseman URL: http://charleyeiseman.com/leafminers/
177	Tortricidae	Argyrotaenia	Argyrotaenia pinatubana	Pinaceae	Pinus	Pinus strobus	miner	leaf	MB, ON, QC, NF, NB, NS, WI, NY, ME, MA, NJ, FL	Eiseman C (2022) Leafminers of North America. Second Edition. Charley Eiseman URL: http://charleyeiseman.com/leafminers/
178	Tortricidae	Argyrotaenia	Argyrotaenia tabulana	Pinaceae	Pinus	Pinus albicaulis	miner	leaf	NT, BC to NF & NS; WA, MT, WY	Eiseman C (2022) Leafminers of North America. Second Edition. Charley Eiseman URL: http://charleyeiseman.com/leafminers/
179	Tortricidae	Argyrotaenia	Argyrotaenia tabulana	Pinaceae	Pinus	Pinus banksiana	miner	leaf	NT, BC to NF & NS; WA, MT, WY	Eiseman C (2022) Leafminers of North America. Second Edition. Charley Eiseman URL: http://charleyeiseman.com/leafminers/
180	Tortricidae	Argyrotaenia	Argyrotaenia tabulana	Pinaceae	Pinus	Pinus contorta var. latifolia	miner	leaf	NT, BC to NF & NS; WA, MT, WY	Eiseman C (2022) Leafminers of North America. Second Edition. Charley Eiseman URL: http://charleyeiseman.com/leafminers/
181	Tortricidae	Argyrotaenia	Argyrotaenia tabulana	Pinaceae	Pinus	Pinus ponderosa	miner	leaf	NT, BC to NF & NS; WA, MT, WY	Eiseman C (2022) Leafminers of North America. Second Edition. Charley Eiseman URL: http://charleyeiseman.com/leafminers/
182	Tortricidae	Choristoneura	Choristoneura carnana	Pinaceae	Abies	Abies concolor	miner	leaf	CA	Eiseman C (2022) Leafminers of North America. Second Edition. Charley Eiseman URL: http://charleyeiseman.com/leafminers/
183	Tortricidae	Choristoneura	Choristoneura carnana	Pinaceae	Pseudotsuga	Pseudotsuga macrocarpa	miner	leaf	CA	Eiseman C (2022) Leafminers of North America. Second Edition. Charley Eiseman URL: http://charleyeiseman.com/leafminers/
184	Tortricidae	Choristoneura	Choristoneura carnana	Pinaceae	Pseudotsuga	Pseudotsuga menziesii	miner	leaf	CA	Eiseman C (2022) Leafminers of North America. Second Edition. Charley Eiseman URL: http://charleyeiseman.com/leafminers/
185	Tortricidae	Choristoneura	Choristoneura fumiferana	Pinaceae	Abies	Abies balsamea	miner	leaf	NF to VA, west to AK, BC	Eiseman C (2022) Leafminers of North America. Second Edition. Charley Eiseman URL: http://charleyeiseman.com/leafminers/
186	Tortricidae	Choristoneura	Choristoneura fumiferana	Pinaceae	Larix	Larix laricina	miner	leaf	NF to VA, west to AK, BC	Eiseman C (2022) Leafminers of North America. Second Edition. Charley Eiseman URL: http://charleyeiseman.com/leafminers/
187	Tortricidae	Choristoneura	Choristoneura fumiferana	Pinaceae	Picea	Picea glauca	miner	leaf	NF to VA, west to AK, BC	Eiseman C (2022) Leafminers of North America. Second Edition. Charley Eiseman URL: http://charleyeiseman.com/leafminers/
188	Tortricidae	Choristoneura	Choristoneura fumiferana	Pinaceae	Picea	Picea rubens	miner	leaf	NF to VA, west to AK, BC	Eiseman C (2022) Leafminers of North America. Second Edition. Charley Eiseman URL: http://charleyeiseman.com/leafminers/
189	Tortricidae	Choristoneura	Choristoneura fumiferana	Pinaceae	Pinus	Pinus spp.	miner	leaf	NF to VA, west to AK, BC	Eiseman C (2022) Leafminers of North America. Second Edition. Charley Eiseman URL: http://charleyeiseman.com/leafminers/
190	Tortricidae	Choristoneura	Choristoneura houstonana	Cupressaceae	Juniperus	Juniperus ashei	miner	leaf	CA to TX, north to CO and KS	Eiseman C (2022) Leafminers of North America. Second Edition. Charley Eiseman URL: http://charleyeiseman.com/leafminers/
191	Tortricidae	Choristoneura	Choristoneura houstonana	Cupressaceae	Juniperus	Juniperus californica	miner	leaf	CA to TX, north to CO and KS	Eiseman C (2022) Leafminers of North America. Second Edition. Charley Eiseman URL: http://charleyeiseman.com/leafminers/
192	Tortricidae	Choristoneura	Choristoneura houstonana	Cupressaceae	Juniperus	Juniperus chinensis	miner	leaf	CA to TX, north to CO and KS	Eiseman C (2022) Leafminers of North America. Second Edition. Charley Eiseman URL: http://charleyeiseman.com/leafminers/
193	Tortricidae	Choristoneura	Choristoneura houstonana	Cupressaceae	Juniperus	?Juniperus occidentalis	miner	leaf	CA to TX, north to CO and KS	Eiseman C (2022) Leafminers of North America. Second Edition. Charley Eiseman URL: http://charleyeiseman.com/leafminers/
194	Tortricidae	Choristoneura	Choristoneura houstonana	Cupressaceae	Juniperus	?Juniperus osteosperma	miner	leaf	CA to TX, north to CO and KS	Eiseman C (2022) Leafminers of North America. Second Edition. Charley Eiseman URL: http://charleyeiseman.com/leafminers/
195	Tortricidae	Choristoneura	Choristoneura houstonana	Cupressaceae	Juniperus	Juniperus scopulorum	miner	leaf	CA to TX, north to CO and KS	Eiseman C (2022) Leafminers of North America. Second Edition. Charley Eiseman URL: http://charleyeiseman.com/leafminers/
196	Tortricidae	Choristoneura	Choristoneura houstonana	Cupressaceae	Juniperus	Juniperus virginiana	miner	leaf	CA to TX, north to CO and KS	Eiseman C (2022) Leafminers of North America. Second Edition. Charley Eiseman URL: http://charleyeiseman.com/leafminers/
197	Tortricidae	Choristoneura	Choristoneura houstonana	Cupressaceae	Platycladus	Platycladus orientalis	miner	leaf	CA to TX, north to CO and KS	Eiseman C (2022) Leafminers of North America. Second Edition. Charley Eiseman URL: http://charleyeiseman.com/leafminers/
198	Tortricidae	Choristoneura	Choristoneura lambertiana	Pinaceae	Abies	Abies spp.	miner	leaf	BC, AB, WA, OR, ID, MT, WY, SD, CA, UT, CO, AZ, NM.	Eiseman C (2022) Leafminers of North America. Second Edition. Charley Eiseman URL: http://charleyeiseman.com/leafminers/
199	Tortricidae	Choristoneura	Choristoneura lambertiana	Pinaceae	Pinus	Pinus spp.	miner	leaf	BC, AB, WA, OR, ID, MT, WY, SD, CA, UT, CO, AZ, NM	Eiseman C (2022) Leafminers of North America. Second Edition. Charley Eiseman URL: http://charleyeiseman.com/leafminers/
200	Tortricidae	Choristoneura	Choristoneura occidentalis	Pinaceae	Abies	Abies spp.	miner	leaf	AK, YT, BC, AB	Eiseman C (2022) Leafminers of North America. Second Edition. Charley Eiseman URL: http://charleyeiseman.com/leafminers/
201	Tortricidae	Choristoneura	Choristoneura occidentalis	Pinaceae	Picea	Picea spp.	miner	leaf	AK, YT, BC, AB	Eiseman C (2022) Leafminers of North America. Second Edition. Charley Eiseman URL: http://charleyeiseman.com/leafminers/
202	Tortricidae	Choristoneura	Choristoneura orae	Pinaceae	Abies	Abies amabilis	miner	leaf	AK, YT, BC	Eiseman C (2022) Leafminers of North America. Second Edition. Charley Eiseman URL: http://charleyeiseman.com/leafminers/
203	Tortricidae	Choristoneura	Choristoneura orae	Pinaceae	Picea	Picea sitchensis	miner	leaf	AK, YT, BC	Eiseman C (2022) Leafminers of North America. Second Edition. Charley Eiseman URL: http://charleyeiseman.com/leafminers/
204	Tortricidae	Choristoneura	Choristoneura pinus	Pinaceae	Pinus	Pinus spp.	miner	leaf	MA, PA, NJ, KY	Eiseman C (2022) Leafminers of North America. Second Edition. Charley Eiseman URL: http://charleyeiseman.com/leafminers/
205	Tortricidae	Choristoneura	Choristoneura retiniana	Pinaceae	Abies	Abies concolor	miner	leaf	OR (southern Cascades), CA (northern Sierra Nevada)	Eiseman C (2022) Leafminers of North America. Second Edition. Charley Eiseman URL: http://charleyeiseman.com/leafminers/
206	Tortricidae	Choristoneura	Choristoneura retiniana	Pinaceae	Abies	Abies grandis	miner	leaf	OR (southern Cascades), CA (northern Sierra Nevada)	Eiseman C (2022) Leafminers of North America. Second Edition. Charley Eiseman URL: http://charleyeiseman.com/leafminers/
207	Tortricidae	Choristoneura	Choristoneura retiniana	Pinaceae	Abies	Abies magnifica	miner	leaf	OR (southern Cascades), CA (northern Sierra Nevada)	Eiseman C (2022) Leafminers of North America. Second Edition. Charley Eiseman URL: http://charleyeiseman.com/leafminers/
208	Tortricidae	Choristoneura	Choristoneura spaldingana	Pinaceae	Abies	Abies concolor	miner	leaf	CA, NV, UT	Eiseman C (2022) Leafminers of North America. Second Edition. Charley Eiseman URL: http://charleyeiseman.com/leafminers/
209	Tortricidae	Epinotia	Epinotia aridos	Pinaceae	Pinus	Pinus contorta var. latifolia	miner	leaf	AB, MT	Eiseman C (2022) Leafminers of North America. Second Edition. Charley Eiseman URL: http://charleyeiseman.com/leafminers/
210	Tortricidae	Epinotia	Epinotia balsameae	Pinaceae	Abies	Abies balsamea	miner	leaf	ON, QC	Eiseman C (2022) Leafminers of North America. Second Edition. Charley Eiseman URL: http://charleyeiseman.com/leafminers/
211	Tortricidae	Epinotia	Epinotia hopkinsana	Pinaceae	Picea	Picea sitchensis	miner	leaf	BC, WA, OR, CA	Eiseman C (2022) Leafminers of North America. Second Edition. Charley Eiseman URL: http://charleyeiseman.com/leafminers/
212	Tortricidae	Epinotia	Epinotia hopkinsana	Pinaceae	Pinus	Pinus spp.	miner	leaf	BC, WA, OR, CA	Eiseman C (2022) Leafminers of North America. Second Edition. Charley Eiseman URL: http://charleyeiseman.com/leafminers/
213	Tortricidae	Epinotia	Epinotia meritana	Pinaceae	Abies	Abies concolor	miner	leaf	BC, WA, CA, UT, CO, AZ	Eiseman C (2022) Leafminers of North America. Second Edition. Charley Eiseman URL: http://charleyeiseman.com/leafminers/
214	Tortricidae	Epinotia	Epinotia meritana	Pinaceae	Abies	Abies magnifica	miner	leaf	BC, WA, CA, UT, CO, AZ	Eiseman C (2022) Leafminers of North America. Second Edition. Charley Eiseman URL: http://charleyeiseman.com/leafminers/
215	Tortricidae	Epinotia	Epinotia nanana	Pinaceae	Picea	Picea abies	miner	leaf	BC, ON, QC, NF, NS, PE; south in the US to MI, OH, and NJ	Eiseman C (2022) Leafminers of North America. Second Edition. Charley Eiseman URL: http://charleyeiseman.com/leafminers/
216	Tortricidae	Epinotia	Epinotia nanana	Pinaceae	Picea	Picea glauca	miner	leaf	BC, ON, QC, NF, NS, PE; south in the US to MI, OH, and NJ	Eiseman C (2022) Leafminers of North America. Second Edition. Charley Eiseman URL: http://charleyeiseman.com/leafminers/
217	Tortricidae	Epinotia	Epinotia nanana	Pinaceae	Picea	Picea mariana	miner	leaf	BC, ON, QC, NF, NS, PE; south in the US to MI, OH, and NJ	Eiseman C (2022) Leafminers of North America. Second Edition. Charley Eiseman URL: http://charleyeiseman.com/leafminers/
218	Tortricidae	Epinotia	Epinotia nanana	Pinaceae	Picea	Picea pungens	miner	leaf	BC, ON, QC, NF, NS, PE; south in the US to MI, OH, and NJ	Eiseman C (2022) Leafminers of North America. Second Edition. Charley Eiseman URL: http://charleyeiseman.com/leafminers/
219	Tortricidae	Epinotia	Epinotia nanana	Pinaceae	Picea	Picea rubens	miner	leaf	BC, ON, QC, NF, NS, PE; south in the US to MI, OH, and NJ	Eiseman C (2022) Leafminers of North America. Second Edition. Charley Eiseman URL: http://charleyeiseman.com/leafminers/
220	Tortricidae	Epinotia	Epinotia normanana	Pinaceae	Picea	Picea abies	miner	leaf	BC, MB, ON, QC	Eiseman C (2022) Leafminers of North America. Second Edition. Charley Eiseman URL: http://charleyeiseman.com/leafminers/
221	Tortricidae	Epinotia	Epinotia normanana	Pinaceae	Picea	Picea glauca	miner	leaf	BC, MB, ON, QC	Eiseman C (2022) Leafminers of North America. Second Edition. Charley Eiseman URL: http://charleyeiseman.com/leafminers/
222	Tortricidae	Epinotia	Epinotia normanana	Pinaceae	Picea	Picea pungens	miner	leaf	BC, MB, ON, QC	Eiseman C (2022) Leafminers of North America. Second Edition. Charley Eiseman URL: http://charleyeiseman.com/leafminers/
223	Tortricidae	Epinotia	Epinotia normanana	Pinaceae	Picea	Picea rubens	miner	leaf	BC, MB, ON, QC	Eiseman C (2022) Leafminers of North America. Second Edition. Charley Eiseman URL: http://charleyeiseman.com/leafminers/
224	Tortricidae	Epinotia	Epinotia trossulana	Pinaceae	Abies	Abies concolor	miner	leaf	BC to UT and southern CA	Eiseman C (2022) Leafminers of North America. Second Edition. Charley Eiseman URL: http://charleyeiseman.com/leafminers/
225	Tortricidae	Epinotia	Epinotia trossulana	Pinaceae	Abies	Abies magnifica	miner	leaf	BC to UT and southern CA	Eiseman C (2022) Leafminers of North America. Second Edition. Charley Eiseman URL: http://charleyeiseman.com/leafminers/
226	Tortricidae	Epinotia	Epinotia trossulana	Pinaceae	Pseudotsuga	?Pseudotsuga menziesii	miner	leaf	BC to UT and southern CA	Eiseman C (2022) Leafminers of North America. Second Edition. Charley Eiseman URL: http://charleyeiseman.com/leafminers/
227	Tortricidae	Epinotia	Epinotia tsugana	Pinaceae	Abies	Abies amabilis	miner	leaf	BC	Eiseman C (2022) Leafminers of North America. Second Edition. Charley Eiseman URL: http://charleyeiseman.com/leafminers/
228	Tortricidae	Epinotia	Epinotia tsugana	Pinaceae	Picea	Picea sitchensis	miner	leaf	BC	Eiseman C (2022) Leafminers of North America. Second Edition. Charley Eiseman URL: http://charleyeiseman.com/leafminers/
229	Tortricidae	Epinotia	Epinotia tsugana	Pinaceae	Tsuga	Tsuga heterophylla	miner	leaf	BC	Eiseman C (2022) Leafminers of North America. Second Edition. Charley Eiseman URL: http://charleyeiseman.com/leafminers/
230	Tortricidae	Epinotia	Epinotia tsugana	Pinaceae	Tsuga	Tsuga mertensiana	miner	leaf	BC	Eiseman C (2022) Leafminers of North America. Second Edition. Charley Eiseman URL: http://charleyeiseman.com/leafminers/
231	Tortricidae	Rhyacionia	Rhyacionia adana	Pinaceae	Pinus	Pinus banksiana	miner	leaf	ON, WI, MI, MA, PA, VA, MS	Eiseman C (2022) Leafminers of North America. Second Edition. Charley Eiseman URL: http://charleyeiseman.com/leafminers/
232	Tortricidae	Rhyacionia	Rhyacionia adana	Pinaceae	Pinus	Pinus resinosa	miner	leaf	ON, WI, MI, MA, PA, VA, MS	Eiseman C (2022) Leafminers of North America. Second Edition. Charley Eiseman URL: http://charleyeiseman.com/leafminers/
233	Tortricidae	Rhyacionia	Rhyacionia adana	Pinaceae	Pinus	Pinus sylvestris	miner	leaf	ON, WI, MI, MA, PA, VA, MS	Eiseman C (2022) Leafminers of North America. Second Edition. Charley Eiseman URL: http://charleyeiseman.com/leafminers/
234	Tortricidae	Rhyacionia	?Rhyacionia aktita	Pinaceae	Pinus	Pinus elliottii	miner	leaf	coastal ME, NJ, NC, and TX	Eiseman C (2022) Leafminers of North America. Second Edition. Charley Eiseman URL: http://charleyeiseman.com/leafminers/
235	Tortricidae	Rhyacionia	?Rhyacionia aktita	Pinaceae	Pinus	Pinus rigida	miner	leaf	coastal ME, NJ, NC, and TX	Eiseman C (2022) Leafminers of North America. Second Edition. Charley Eiseman URL: http://charleyeiseman.com/leafminers/
236	Tortricidae	Rhyacionia	?Rhyacionia aktita	Pinaceae	Pinus	Pinus taeda	miner	leaf	coastal ME, NJ, NC, and TX	Eiseman C (2022) Leafminers of North America. Second Edition. Charley Eiseman URL: http://charleyeiseman.com/leafminers/
237	Tortricidae	Rhyacionia	Rhyacionia buoliana	Pinaceae	Pinus	Pinus banksiana	miner	leaf	AK; coastal BC to northwestern OR; MB to NF, south to MO, KY, and DE; introduced from Europe.	Eiseman C (2022) Leafminers of North America. Second Edition. Charley Eiseman URL: http://charleyeiseman.com/leafminers/
238	Tortricidae	Rhyacionia	Rhyacionia buoliana	Pinaceae	Pinus	Pinus densiflora	miner	leaf	AK; coastal BC to northwestern OR; MB to NF, south to MO, KY, and DE; introduced from Europe.	Eiseman C (2022) Leafminers of North America. Second Edition. Charley Eiseman URL: http://charleyeiseman.com/leafminers/
239	Tortricidae	Rhyacionia	Rhyacionia buoliana	Pinaceae	Pinus	Pinus mugo	miner	leaf	AK; coastal BC to northwestern OR; MB to NF, south to MO, KY, and DE; introduced from Europe.	Eiseman C (2022) Leafminers of North America. Second Edition. Charley Eiseman URL: http://charleyeiseman.com/leafminers/
240	Tortricidae	Rhyacionia	Rhyacionia buoliana	Pinaceae	Pinus	Pinus nigra	miner	leaf	AK; coastal BC to northwestern OR; MB to NF, south to MO, KY, and DE; introduced from Europe.	Eiseman C (2022) Leafminers of North America. Second Edition. Charley Eiseman URL: http://charleyeiseman.com/leafminers/
241	Tortricidae	Rhyacionia	Rhyacionia buoliana	Pinaceae	Pinus	Pinus palustris	miner	leaf	AK; coastal BC to northwestern OR; MB to NF, south to MO, KY, and DE; introduced from Europe.	Eiseman C (2022) Leafminers of North America. Second Edition. Charley Eiseman URL: http://charleyeiseman.com/leafminers/
242	Tortricidae	Rhyacionia	Rhyacionia buoliana	Pinaceae	Pinus	Pinus ponderosa	miner	leaf	AK; coastal BC to northwestern OR; MB to NF, south to MO, KY, and DE; introduced from Europe.	Eiseman C (2022) Leafminers of North America. Second Edition. Charley Eiseman URL: http://charleyeiseman.com/leafminers/
243	Tortricidae	Rhyacionia	Rhyacionia buoliana	Pinaceae	Pinus	Pinus resinosa	miner	leaf	AK; coastal BC to northwestern OR; MB to NF, south to MO, KY, and DE; introduced from Europe.	Eiseman C (2022) Leafminers of North America. Second Edition. Charley Eiseman URL: http://charleyeiseman.com/leafminers/
244	Tortricidae	Rhyacionia	Rhyacionia buoliana	Pinaceae	Pinus	Pinus rigida	miner	leaf	AK; coastal BC to northwestern OR; MB to NF, south to MO, KY, and DE; introduced from Europe.	Eiseman C (2022) Leafminers of North America. Second Edition. Charley Eiseman URL: http://charleyeiseman.com/leafminers/
245	Tortricidae	Rhyacionia	Rhyacionia buoliana	Pinaceae	Pinus	Pinus strobus	miner	leaf	AK; coastal BC to northwestern OR; MB to NF, south to MO, KY, and DE; introduced from Europe.	Eiseman C (2022) Leafminers of North America. Second Edition. Charley Eiseman URL: http://charleyeiseman.com/leafminers/
246	Tortricidae	Rhyacionia	Rhyacionia buoliana	Pinaceae	Pinus	Pinus sylvestris	miner	leaf	AK; coastal BC to northwestern OR; MB to NF, south to MO, KY, and DE; introduced from Europe.	Eiseman C (2022) Leafminers of North America. Second Edition. Charley Eiseman URL: http://charleyeiseman.com/leafminers/
247	Tortricidae	Rhyacionia	Rhyacionia buoliana	Pinaceae	Pinus	Pinus thunbergii	miner	leaf	AK; coastal BC to northwestern OR; MB to NF, south to MO, KY, and DE; introduced from Europe.	Eiseman C (2022) Leafminers of North America. Second Edition. Charley Eiseman URL: http://charleyeiseman.com/leafminers/
248	Tortricidae	Rhyacionia	Rhyacionia buoliana	Pinaceae	Pinus	Pinus virginiana	miner	leaf	AK; coastal BC to northwestern OR; MB to NF, south to MO, KY, and DE; introduced from Europe.	Eiseman C (2022) Leafminers of North America. Second Edition. Charley Eiseman URL: http://charleyeiseman.com/leafminers/
249	Tortricidae	Rhyacionia	?Rhyacionia busckana	Pinaceae	Pinus	Pinus ponderosa	miner	leaf	MB to QC, south to WI and MD; also TX, MS, FL	Eiseman C (2022) Leafminers of North America. Second Edition. Charley Eiseman URL: http://charleyeiseman.com/leafminers/
250	Tortricidae	Rhyacionia	?Rhyacionia busckana	Pinaceae	Pinus	Pinus resinosa	miner	leaf	MB to QC, south to WI and MD; also TX, MS, FL	Eiseman C (2022) Leafminers of North America. Second Edition. Charley Eiseman URL: http://charleyeiseman.com/leafminers/
251	Tortricidae	Rhyacionia	?Rhyacionia busckana	Pinaceae	Pinus	Pinus sylvestris	miner	leaf	MB to QC, south to WI and MD; also TX, MS, FL	Eiseman C (2022) Leafminers of North America. Second Edition. Charley Eiseman URL: http://charleyeiseman.com/leafminers/
252	Tortricidae	Rhyacionia	?Rhyacionia bushnelli	Pinaceae	Pinus	Pinus banksiana	miner	leaf	MT, ND, WY, SD, NE, CO, KS, MO, NM	Eiseman C (2022) Leafminers of North America. Second Edition. Charley Eiseman URL: http://charleyeiseman.com/leafminers/
253	Tortricidae	Rhyacionia	?Rhyacionia bushnelli	Pinaceae	Pinus	Pinus nigra	miner	leaf	MT, ND, WY, SD, NE, CO, KS, MO, NM	Eiseman C (2022) Leafminers of North America. Second Edition. Charley Eiseman URL: http://charleyeiseman.com/leafminers/
254	Tortricidae	Rhyacionia	?Rhyacionia bushnelli	Pinaceae	Pinus	Pinus ponderosa	miner	leaf	MT, ND, WY, SD, NE, CO, KS, MO, NM	Eiseman C (2022) Leafminers of North America. Second Edition. Charley Eiseman URL: http://charleyeiseman.com/leafminers/
255	Tortricidae	Rhyacionia	?Rhyacionia bushnelli	Pinaceae	Pinus	Pinus resinosa	miner	leaf	MT, ND, WY, SD, NE, CO, KS, MO, NM	Eiseman C (2022) Leafminers of North America. Second Edition. Charley Eiseman URL: http://charleyeiseman.com/leafminers/
256	Tortricidae	Rhyacionia	?Rhyacionia bushnelli	Pinaceae	Pinus	Pinus sylvestris	miner	leaf	MT, ND, WY, SD, NE, CO, KS, MO, NM	Eiseman C (2022) Leafminers of North America. Second Edition. Charley Eiseman URL: http://charleyeiseman.com/leafminers/
257	Tortricidae	Rhyacionia	Rhyacionia frustrana	Pinaceae	Pinus	Pinus echinata	miner	leaf	ON ; OK and MO to MA, south to TX and FL; introduced in southern CA, AZ, and NM via nursery stock from GA; also Mexico, Central America, and Caribbean	Eiseman C (2022) Leafminers of North America. Second Edition. Charley Eiseman URL: http://charleyeiseman.com/leafminers/
258	Tortricidae	Rhyacionia	Rhyacionia frustrana	Pinaceae	Pinus	Pinus elliottii	miner	leaf	ON ; OK and MO to MA, south to TX and FL; introduced in southern CA, AZ, and NM via nursery stock from GA; also Mexico, Central America, and Caribbean	Eiseman C (2022) Leafminers of North America. Second Edition. Charley Eiseman URL: http://charleyeiseman.com/leafminers/
259	Tortricidae	Rhyacionia	Rhyacionia frustrana	Pinaceae	Pinus	Pinus palustris	miner	leaf	ON ; OK and MO to MA, south to TX and FL; introduced in southern CA, AZ, and NM via nursery stock from GA; also Mexico, Central America, and Caribbean	Eiseman C (2022) Leafminers of North America. Second Edition. Charley Eiseman URL: http://charleyeiseman.com/leafminers/
260	Tortricidae	Rhyacionia	Rhyacionia frustrana	Pinaceae	Pinus	Pinus ponderosa	miner	leaf	ON ; OK and MO to MA, south to TX and FL; introduced in southern CA, AZ, and NM via nursery stock from GA; also Mexico, Central America, and Caribbean	Eiseman C (2022) Leafminers of North America. Second Edition. Charley Eiseman URL: http://charleyeiseman.com/leafminers/
261	Tortricidae	Rhyacionia	Rhyacionia frustrana	Pinaceae	Pinus	Pinus radiata	miner	leaf	ON ; OK and MO to MA, south to TX and FL; introduced in southern CA, AZ, and NM via nursery stock from GA; also Mexico, Central America, and Caribbean	Eiseman C (2022) Leafminers of North America. Second Edition. Charley Eiseman URL: http://charleyeiseman.com/leafminers/
262	Tortricidae	Rhyacionia	Rhyacionia frustrana	Pinaceae	Pinus	Pinus resinosa	miner	leaf	ON ; OK and MO to MA, south to TX and FL; introduced in southern CA, AZ, and NM via nursery stock from GA; also Mexico, Central America, and Caribbean	Eiseman C (2022) Leafminers of North America. Second Edition. Charley Eiseman URL: http://charleyeiseman.com/leafminers/
263	Tortricidae	Rhyacionia	Rhyacionia frustrana	Pinaceae	Pinus	Pinus rigida	miner	leaf	ON ; OK and MO to MA, south to TX and FL; introduced in southern CA, AZ, and NM via nursery stock from GA; also Mexico, Central America, and Caribbean	Eiseman C (2022) Leafminers of North America. Second Edition. Charley Eiseman URL: http://charleyeiseman.com/leafminers/
264	Tortricidae	Rhyacionia	Rhyacionia frustrana	Pinaceae	Pinus	Pinus strobus	miner	leaf	ON ; OK and MO to MA, south to TX and FL; introduced in southern CA, AZ, and NM via nursery stock from GA; also Mexico, Central America, and Caribbean	Eiseman C (2022) Leafminers of North America. Second Edition. Charley Eiseman URL: http://charleyeiseman.com/leafminers/
265	Tortricidae	Rhyacionia	Rhyacionia frustrana	Pinaceae	Pinus	Pinus sylvestris	miner	leaf	ON ; OK and MO to MA, south to TX and FL; introduced in southern CA, AZ, and NM via nursery stock from GA; also Mexico, Central America, and Caribbean	Eiseman C (2022) Leafminers of North America. Second Edition. Charley Eiseman URL: http://charleyeiseman.com/leafminers/
266	Tortricidae	Rhyacionia	Rhyacionia frustrana	Pinaceae	Pinus	Pinus taeda	miner	leaf	ON ; OK and MO to MA, south to TX and FL; introduced in southern CA, AZ, and NM via nursery stock from GA; also Mexico, Central America, and Caribbean	Eiseman C (2022) Leafminers of North America. Second Edition. Charley Eiseman URL: http://charleyeiseman.com/leafminers/
267	Tortricidae	Rhyacionia	Rhyacionia frustrana	Pinaceae	Pinus	Pinus virginiana	miner	leaf	ON ; OK and MO to MA, south to TX and FL; introduced in southern CA, AZ, and NM via nursery stock from GA; also Mexico, Central America, and Caribbean	Eiseman C (2022) Leafminers of North America. Second Edition. Charley Eiseman URL: http://charleyeiseman.com/leafminers/
268	Tortricidae	Rhyacionia	?Rhyacionia fumosana	Pinaceae	Pinus	Pinus ponderosa	miner	leaf	ND, SD, CO, AZ, NM	Eiseman C (2022) Leafminers of North America. Second Edition. Charley Eiseman URL: http://charleyeiseman.com/leafminers/
269	Tortricidae	Rhyacionia	?Rhyacionia granti	Pinaceae	Pinus	Pinus banksiana	miner	leaf	MB, ON, NY, PA, MD, FL	Eiseman C (2022) Leafminers of North America. Second Edition. Charley Eiseman URL: http://charleyeiseman.com/leafminers/
270	Tortricidae	Rhyacionia	?Rhyacionia jenningsi	Pinaceae	Pinus	Pinus ponderosa	miner	leaf	AZ	Eiseman C (2022) Leafminers of North America. Second Edition. Charley Eiseman URL: http://charleyeiseman.com/leafminers/
271	Tortricidae	Rhyacionia	?Rhyacionia martinana	Pinaceae	Pinus	?Pinus edulis	miner	leaf	AZ	Eiseman C (2022) Leafminers of North America. Second Edition. Charley Eiseman URL: http://charleyeiseman.com/leafminers/
272	Tortricidae	Rhyacionia	?Rhyacionia monophylliana	Pinaceae	Pinus	Pinus monophylla	miner	leaf	CA	Eiseman C (2022) Leafminers of North America. Second Edition. Charley Eiseman URL: http://charleyeiseman.com/leafminers/
273	Tortricidae	Rhyacionia	?Rhyacionia multilineata	Pinaceae	Pinus	Pinus ponderosa	miner	leaf	CA, WY, CO, TX	Eiseman C (2022) Leafminers of North America. Second Edition. Charley Eiseman URL: http://charleyeiseman.com/leafminers/
274	Tortricidae	Rhyacionia	?Rhyacionia neomexicana	Pinaceae	Pinus	Pinus ponderosa	miner	leaf	MT, ND, NE, CO, AZ,NM	Eiseman C (2022) Leafminers of North America. Second Edition. Charley Eiseman URL: http://charleyeiseman.com/leafminers/
275	Tortricidae	Rhyacionia	?Rhyacionia pasadenana	Pinaceae	Pinus	Pinus contorta	miner	leaf	BC, CA	Eiseman C (2022) Leafminers of North America. Second Edition. Charley Eiseman URL: http://charleyeiseman.com/leafminers/
276	Tortricidae	Rhyacionia	?Rhyacionia pasadenana	Pinaceae	Pinus	Pinus muricata	miner	leaf	BC, CA	Eiseman C (2022) Leafminers of North America. Second Edition. Charley Eiseman URL: http://charleyeiseman.com/leafminers/
277	Tortricidae	Rhyacionia	?Rhyacionia pasadenana	Pinaceae	Pinus	Pinus radiata	miner	leaf	BC, CA	Eiseman C (2022) Leafminers of North America. Second Edition. Charley Eiseman URL: http://charleyeiseman.com/leafminers/
278	Tortricidae	Rhyacionia	?Rhyacionia rigidana	Pinaceae	Pinus	Pinus echinata	miner	leaf	TX to FL, north to MO, OH, NY, and ME	Eiseman C (2022) Leafminers of North America. Second Edition. Charley Eiseman URL: http://charleyeiseman.com/leafminers/
279	Tortricidae	Rhyacionia	?Rhyacionia rigidana	Pinaceae	Pinus	Pinus resinosa	miner	leaf	TX to FL, north to MO, OH, NY, and ME	Eiseman C (2022) Leafminers of North America. Second Edition. Charley Eiseman URL: http://charleyeiseman.com/leafminers/
280	Tortricidae	Rhyacionia	?Rhyacionia rigidana	Pinaceae	Pinus	Pinus rigida	miner	leaf	TX to FL, north to MO, OH, NY, and ME	Eiseman C (2022) Leafminers of North America. Second Edition. Charley Eiseman URL: http://charleyeiseman.com/leafminers/
281	Tortricidae	Rhyacionia	?Rhyacionia rigidana	Pinaceae	Pinus	Pinus taeda	miner	leaf	TX to FL, north to MO, OH, NY, and ME	Eiseman C (2022) Leafminers of North America. Second Edition. Charley Eiseman URL: http://charleyeiseman.com/leafminers/
282	Tortricidae	Rhyacionia	?Rhyacionia rigidana	Pinaceae	Pinus	Pinus virginiana	miner	leaf	TX to FL, north to MO, OH, NY, and ME	Eiseman C (2022) Leafminers of North America. Second Edition. Charley Eiseman URL: http://charleyeiseman.com/leafminers/
283	Tortricidae	Rhyacionia	?Rhyacionia sonia	Pinaceae	Pinus	Pinus banksiana	miner	leaf	MB, ON, MI	Eiseman C (2022) Leafminers of North America. Second Edition. Charley Eiseman URL: http://charleyeiseman.com/leafminers/
284	Tortricidae	Rhyacionia	?Rhyacionia subcervinana	Pinaceae	Pinus	Pinus jeffreyi	miner	leaf	southern BC to northern CA	Eiseman C (2022) Leafminers of North America. Second Edition. Charley Eiseman URL: http://charleyeiseman.com/leafminers/
285	Tortricidae	Rhyacionia	?Rhyacionia subcervinana	Pinaceae	Pinus	Pinus ponderosa	miner	leaf	southern BC to northern CA	Eiseman C (2022) Leafminers of North America. Second Edition. Charley Eiseman URL: http://charleyeiseman.com/leafminers/
286	Tortricidae	Rhyacionia	?Rhyacionia subtropica	Pinaceae	Pinus	Pinus elliottii	miner	leaf	SC, GA, MS, FL; Caribbean	Eiseman C (2022) Leafminers of North America. Second Edition. Charley Eiseman URL: http://charleyeiseman.com/leafminers/
287	Tortricidae	Rhyacionia	?Rhyacionia subtropica	Pinaceae	Pinus	Pinus palustris	miner	leaf	SC, GA, MS, FL; Caribbean	Eiseman C (2022) Leafminers of North America. Second Edition. Charley Eiseman URL: http://charleyeiseman.com/leafminers/
288	Tortricidae	Rhyacionia	?Rhyacionia subtropica	Pinaceae	Pinus	Pinus taeda	miner	leaf	SC, GA, MS, FL; Caribbean	Eiseman C (2022) Leafminers of North America. Second Edition. Charley Eiseman URL: http://charleyeiseman.com/leafminers/
289	Tortricidae	Rhyacionia	?Rhyacionia zozana	Pinaceae	Pinus	Pinus contorta	miner	leaf	BC,MT, OR, CA, UT, CO, NM	Eiseman C (2022) Leafminers of North America. Second Edition. Charley Eiseman URL: http://charleyeiseman.com/leafminers/
290	Tortricidae	Rhyacionia	?Rhyacionia zozana	Pinaceae	Pinus	Pinus jeffreyi	miner	leaf	BC,MT, OR, CA, UT, CO, NM	Eiseman C (2022) Leafminers of North America. Second Edition. Charley Eiseman URL: http://charleyeiseman.com/leafminers/
291	Tortricidae	Rhyacionia	?Rhyacionia zozana	Pinaceae	Pinus	Pinus ponderosa	miner	leaf	BC,MT, OR, CA, UT, CO, NM	Eiseman C (2022) Leafminers of North America. Second Edition. Charley Eiseman URL: http://charleyeiseman.com/leafminers/
292	Tortricidae	Spilonota	Spilonota laricana	Pinaceae	Larix	Larix aricina	miner	leaf	ON, QC, NF, NB, NS; introduced from Europe	Eiseman C (2022) Leafminers of North America. Second Edition. Charley Eiseman URL: http://charleyeiseman.com/leafminers/
293	Tortricidae	Spilonota	Spilonota laricana	Pinaceae	Larix	Larix decidua	miner	leaf	ON, QC, NF, NB, NS; introduced from Europe	Eiseman C (2022) Leafminers of North America. Second Edition. Charley Eiseman URL: http://charleyeiseman.com/leafminers/
294	Tortricidae	Taniva	Taniva albolineana	Pinaceae	Picea	Picea abies	miner	leaf	across Canada and the northern US	Eiseman C (2022) Leafminers of North America. Second Edition. Charley Eiseman URL: http://charleyeiseman.com/leafminers/
295	Tortricidae	Taniva	Taniva albolineana	Pinaceae	Picea	Picea engelmannii	miner	leaf	across Canada and the northern US	Eiseman C (2022) Leafminers of North America. Second Edition. Charley Eiseman URL: http://charleyeiseman.com/leafminers/
296	Tortricidae	Taniva	Taniva albolineana	Pinaceae	Picea	Picea glauca	miner	leaf	across Canada and the northern US	Eiseman C (2022) Leafminers of North America. Second Edition. Charley Eiseman URL: http://charleyeiseman.com/leafminers/
297	Tortricidae	Taniva	Taniva albolineana	Pinaceae	Picea	Picea mariana	miner	leaf	across Canada and the northern US	Eiseman C (2022) Leafminers of North America. Second Edition. Charley Eiseman URL: http://charleyeiseman.com/leafminers/
298	Tortricidae	Taniva	Taniva albolineana	Pinaceae	Picea	Picea pungens	miner	leaf	across Canada and the northern US	Eiseman C (2022) Leafminers of North America. Second Edition. Charley Eiseman URL: http://charleyeiseman.com/leafminers/
299	Tortricidae	Taniva	Taniva albolineana	Pinaceae	Picea	Picea rubens	miner	leaf	across Canada and the northern US	Eiseman C (2022) Leafminers of North America. Second Edition. Charley Eiseman URL: http://charleyeiseman.com/leafminers/
300	Tortricidae	Taniva	Taniva albolineana	Pinaceae	Picea	Picea sitchensis	miner	leaf	across Canada and the northern US	Eiseman C (2022) Leafminers of North America. Second Edition. Charley Eiseman URL: http://charleyeiseman.com/leafminers/
301	Yponomeutidae	Ocnerostoma	Ocnerostoma piniariella	Pinaceae	Pinus	Pinus contorta var. latifolia	miner	leaf	NY,BC, ON, QC, NB, and MT	Eiseman C (2022) Leafminers of North America. Second Edition. Charley Eiseman URL: http://charleyeiseman.com/leafminers/
302	Yponomeutidae	Ocnerostoma	Ocnerostoma piniariella	Pinaceae	Pinus	Pinus monticola	miner	leaf	NY,BC, ON, QC, NB, and MT	Eiseman C (2022) Leafminers of North America. Second Edition. Charley Eiseman URL: http://charleyeiseman.com/leafminers/
303	Yponomeutidae	Ocnerostoma	Ocnerostoma piniariella	Pinaceae	Pinus	Pinus resinosa	miner	leaf	NY,BC, ON, QC, NB, and MT	Eiseman C (2022) Leafminers of North America. Second Edition. Charley Eiseman URL: http://charleyeiseman.com/leafminers/
304	Yponomeutidae	Ocnerostoma	Ocnerostoma piniariella	Pinaceae	Pinus	Pinus strobus	miner	leaf	NY,BC, ON, QC, NB, and MT	Eiseman C (2022) Leafminers of North America. Second Edition. Charley Eiseman URL: http://charleyeiseman.com/leafminers/
305	Yponomeutidae	Ocnerostoma	Ocnerostoma sp.	Pinaceae	Pinus	Pinus resinosa	miner	leaf	ON	Eiseman C (2022) Leafminers of North America. Second Edition. Charley Eiseman URL: http://charleyeiseman.com/leafminers/
306	Yponomeutidae	Ocnerostoma	Ocnerostoma strobivorum	Pinaceae	Pinus	Pinus strobus	miner	leaf	ON, QC, NF	Eiseman C (2022) Leafminers of North America. Second Edition. Charley Eiseman URL: http://charleyeiseman.com/leafminers/
307	Yponomeutidae	Zelleria	Zelleria haimbachi	Pinaceae	Pinus	Pinus arizonica	miner	leaf	BC to NS; WA, OR, CA, AZ, CO, NE, NJ	Eiseman C (2022) Leafminers of North America. Second Edition. Charley Eiseman URL: http://charleyeiseman.com/leafminers/
308	Yponomeutidae	Zelleria	Zelleria haimbachi	Pinaceae	Pinus	Pinus attenuata	miner	leaf	BC to NS; WA, OR, CA, AZ, CO, NE, NJ	Eiseman C (2022) Leafminers of North America. Second Edition. Charley Eiseman URL: http://charleyeiseman.com/leafminers/
309	Yponomeutidae	Zelleria	Zelleria haimbachi	Pinaceae	Pinus	Pinus banksiana	miner	leaf	BC to NS; WA, OR, CA, AZ, CO, NE, NJ	Eiseman C (2022) Leafminers of North America. Second Edition. Charley Eiseman URL: http://charleyeiseman.com/leafminers/
310	Yponomeutidae	Zelleria	Zelleria haimbachi	Pinaceae	Pinus	Pinus contorta	miner	leaf	BC to NS; WA, OR, CA, AZ, CO, NE, NJ	Eiseman C (2022) Leafminers of North America. Second Edition. Charley Eiseman URL: http://charleyeiseman.com/leafminers/
311	Yponomeutidae	Zelleria	Zelleria haimbachi	Pinaceae	Pinus	Pinus coulteri	miner	leaf	BC to NS; WA, OR, CA, AZ, CO, NE, NJ	Eiseman C (2022) Leafminers of North America. Second Edition. Charley Eiseman URL: http://charleyeiseman.com/leafminers/
312	Yponomeutidae	Zelleria	Zelleria haimbachi	Pinaceae	Pinus	Pinus echinata	miner	leaf	BC to NS; WA, OR, CA, AZ, CO, NE, NJ	Eiseman C (2022) Leafminers of North America. Second Edition. Charley Eiseman URL: http://charleyeiseman.com/leafminers/
313	Yponomeutidae	Zelleria	Zelleria haimbachi	Pinaceae	Pinus	Pinus engelmannii	miner	leaf	BC to NS; WA, OR, CA, AZ, CO, NE, NJ	Eiseman C (2022) Leafminers of North America. Second Edition. Charley Eiseman URL: http://charleyeiseman.com/leafminers/
314	Yponomeutidae	Zelleria	Zelleria haimbachi	Pinaceae	Pinus	Pinus jeffreyi	miner	leaf	BC to NS; WA, OR, CA, AZ, CO, NE, NJ	Eiseman C (2022) Leafminers of North America. Second Edition. Charley Eiseman URL: http://charleyeiseman.com/leafminers/
315	Yponomeutidae	Zelleria	Zelleria haimbachi	Pinaceae	Pinus	Pinus muricata	miner	leaf	BC to NS; WA, OR, CA, AZ, CO, NE, NJ	Eiseman C (2022) Leafminers of North America. Second Edition. Charley Eiseman URL: http://charleyeiseman.com/leafminers/
316	Yponomeutidae	Zelleria	Zelleria haimbachi	Pinaceae	Pinus	Pinus ponderosa	miner	leaf	BC to NS; WA, OR, CA, AZ, CO, NE, NJ	Eiseman C (2022) Leafminers of North America. Second Edition. Charley Eiseman URL: http://charleyeiseman.com/leafminers/
317	Yponomeutidae	Zelleria	Zelleria haimbachi	Pinaceae	Pinus	Pinus radiata	miner	leaf	BC to NS; WA, OR, CA, AZ, CO, NE, NJ	Eiseman C (2022) Leafminers of North America. Second Edition. Charley Eiseman URL: http://charleyeiseman.com/leafminers/
318	Yponomeutidae	Zelleria	Zelleria haimbachi	Pinaceae	Pinus	Pinus resinosa	miner	leaf	BC to NS; WA, OR, CA, AZ, CO, NE, NJ	Eiseman C (2022) Leafminers of North America. Second Edition. Charley Eiseman URL: http://charleyeiseman.com/leafminers/
319	Yponomeutidae	Zelleria	Zelleria haimbachi	Pinaceae	Pinus	Pinus sylvestris	miner	leaf	BC to NS; WA, OR, CA, AZ, CO, NE, NJ	Eiseman C (2022) Leafminers of North America. Second Edition. Charley Eiseman URL: http://charleyeiseman.com/leafminers/
320	Yponomeutidae	Zelleria	Zelleria haimbachi	Pinaceae	Pinus	Pinus taeda	miner	leaf	BC to NS; WA, OR, CA, AZ, CO, NE, NJ	Eiseman C (2022) Leafminers of North America. Second Edition. Charley Eiseman URL: http://charleyeiseman.com/leafminers/
