# Supplementary material for: A checklist of gymnosperm-feeding leafminers (Arthopoda, Insecta) in North America and Europe
Source: Biodivers Data J. 2022 Sep 28;10:e91313. doi: 10.3897/BDJ.10.e91313 (PMC9848575; doi:10.3897/BDJ.10.e91313)
Supplement: Supplementary material 2 — The gymnosperm-feeding leafminers and their host plants in Europe [file bdj-10-e91313-s002.xlsx]

## Sheet: EU
No.	Insect family	Insect genus	Insect species	Host family	Host genus	Host species	Parasitic mode	Parasitic organ	Local distribution	References
1	Adelidae	Nemophora	Nemophora associatella	Pinaceae	Abies	Abies alba	miner	leaf	From Germany and Poland to the Pyrenees, Italia and the Balkan Peninsula; also in Russia	Ellis W (2022) Plant Parasites of Europe: leafminers, galls and fungi. URL: https://bladmineerders.nl/
2	Argyresthiidae	Argyresthia	Argyresthia abdominalis	Cupressaceae	Juniperus	Juniperus communis	miner	leaf	Iberian Peninsula	Ellis W (2022) Plant Parasites of Europe: leafminers, galls and fungi. URL: https://bladmineerders.nl/
3	Argyresthiidae	Argyresthia	Argyresthia aurulentella	Cupressaceae	Juniperus	Juniperus communis	miner	leaf	From Fennoscandia and the Baltic States to the Pyrenees, Sardinia, Italy, and Macedonia, and from Britain to Romania	Ellis W (2022) Plant Parasites of Europe: leafminers, galls and fungi. URL: https://bladmineerders.nl/
4	Argyresthiidae	Argyresthia	Argyresthia aurulentella	Cupressaceae	Juniperus	Juniperus foetidissima	miner	leaf	From Fennoscandia and the Baltic States to the Pyrenees, Sardinia, Italy, and Macedonia, and from Britain to Romania	Ellis W (2022) Plant Parasites of Europe: leafminers, galls and fungi. URL: https://bladmineerders.nl/
5	Argyresthiidae	Argyresthia	Argyresthia cupressella	Cupressaceae	Chamaecyparis	Chamaecyparis spp.	miner	leaf	native in the western coastal region of the United States, and emerged in 1997 Britain	Ellis W (2022) Plant Parasites of Europe: leafminers, galls and fungi. URL: https://bladmineerders.nl/
6	Argyresthiidae	Argyresthia	Argyresthia cupressella	Cupressaceae	Cupressus	Cupressus spp.	miner	leaf	native in the western coastal region of the United States, and emerged in 1998 Britain	Ellis W (2022) Plant Parasites of Europe: leafminers, galls and fungi. URL: https://bladmineerders.nl/
7	Argyresthiidae	Argyresthia	Argyresthia cupressella	Cupressaceae	Juniperus	Juniperus spp.	miner	leaf	native in the western coastal region of the United States, and emerged in 1999 Britain	Ellis W (2022) Plant Parasites of Europe: leafminers, galls and fungi. URL: https://bladmineerders.nl/
8	Argyresthiidae	Argyresthia	Argyresthia cupressella	Cupressaceae	Thuja	Thuja spp.	miner	leaf	native in the western coastal region of the United States, and emerged in 2000 Britain	Ellis W (2022) Plant Parasites of Europe: leafminers, galls and fungi. URL: https://bladmineerders.nl/
9	Argyresthiidae	Argyresthia	Argyresthia dilectella	Cupressaceae	Chamaecyparis	Chamaecyparis spp.	miner	leaf	Iberian Peninsula	Ellis W (2022) Plant Parasites of Europe: leafminers, galls and fungi. URL: https://bladmineerders.nl/
10	Argyresthiidae	Argyresthia	Argyresthia dilectella	Cupressaceae	Juniperus	Juniperus communis	miner	leaf	Iberian Peninsula	Ellis W (2022) Plant Parasites of Europe: leafminers, galls and fungi. URL: https://bladmineerders.nl/
11	Argyresthiidae	Argyresthia	Argyresthia dilectella	Cupressaceae	Juniperus	Juniperus sabina	miner	leaf	Iberian Peninsula	Ellis W (2022) Plant Parasites of Europe: leafminers, galls and fungi. URL: https://bladmineerders.nl/
12	Argyresthiidae	Argyresthia	Argyresthia fundella	Pinaceae	Abies	Abies alba	miner	leaf	From Scandinavia and Belarus to the Pyrenees, Italy, and Bulgaria, and from France to the Ukraine	Ellis W (2022) Plant Parasites of Europe: leafminers, galls and fungi. URL: https://bladmineerders.nl/
13	Argyresthiidae	Argyresthia	Argyresthia fundella	Pinaceae	Abies	Abies balsamea	miner	leaf	From Scandinavia and Belarus to the Pyrenees, Italy, and Bulgaria, and from France to the Ukraine	Ellis W (2022) Plant Parasites of Europe: leafminers, galls and fungi. URL: https://bladmineerders.nl/
14	Argyresthiidae	Argyresthia	Argyresthia fundella	Pinaceae	Abies	Abies concolor	miner	leaf	From Scandinavia and Belarus to the Pyrenees, Italy, and Bulgaria, and from France to the Ukraine	Ellis W (2022) Plant Parasites of Europe: leafminers, galls and fungi. URL: https://bladmineerders.nl/
15	Argyresthiidae	Argyresthia	Argyresthia fundella	Pinaceae	Abies	Abies grandis	miner	leaf	From Scandinavia and Belarus to the Pyrenees, Italy, and Bulgaria, and from France to the Ukraine	Ellis W (2022) Plant Parasites of Europe: leafminers, galls and fungi. URL: https://bladmineerders.nl/
16	Argyresthiidae	Argyresthia	Argyresthia fundella	Pinaceae	Abies	Abies nordmanniana	miner	leaf	From Scandinavia and Belarus to the Pyrenees, Italy, and Bulgaria, and from France to the Ukraine	Ellis W (2022) Plant Parasites of Europe: leafminers, galls and fungi. URL: https://bladmineerders.nl/
17	Argyresthiidae	Argyresthia	Argyresthia fundella	Pinaceae	Abies	Abies numidica	miner	leaf	From Scandinavia and Belarus to the Pyrenees, Italy, and Bulgaria, and from France to the Ukraine	Ellis W (2022) Plant Parasites of Europe: leafminers, galls and fungi. URL: https://bladmineerders.nl/
18	Argyresthiidae	Argyresthia	Argyresthia reticulata	Cupressaceae	Juniperus	Juniperus communis	miner	leaf	from the Netherlands to the Pyrenees, and from France to Czechia.	Ellis W (2022) Plant Parasites of Europe: leafminers, galls and fungi. URL: https://bladmineerders.nl/
19	Argyresthiidae	Argyresthia	Argyresthia thuiella	Cupressaceae	Chamaecyparis	Chamaecyparis lawsoniana	miner	leaf	From Germany and Poland to the Alps and Hungary. Originally a North American species.	Ellis W (2022) Plant Parasites of Europe: leafminers, galls and fungi. URL: https://bladmineerders.nl/
20	Argyresthiidae	Argyresthia	Argyresthia thuiella	Cupressaceae	Cupressus	Cupressus spp.	miner	leaf	From Germany and Poland to the Alps and Hungary. Originally a North American species.	Ellis W (2022) Plant Parasites of Europe: leafminers, galls and fungi. URL: https://bladmineerders.nl/
21	Argyresthiidae	Argyresthia	Argyresthia thuiella	Cupressaceae	Thuja	Thuja occidentalis	miner	leaf	From Germany and Poland to the Alps and Hungary. Originally a North American species.	Ellis W (2022) Plant Parasites of Europe: leafminers, galls and fungi. URL: https://bladmineerders.nl/
22	Argyresthiidae	Argyresthia	Argyresthia thuiella	Cupressaceae	Thuja	Thuja plicata	miner	leaf	From Germany and Poland to the Alps and Hungary. Originally a North American species.	Ellis W (2022) Plant Parasites of Europe: leafminers, galls and fungi. URL: https://bladmineerders.nl/
23	Argyresthiidae	Argyresthia	Argyresthia trifasciata	Cupressaceae	Chamaecyparis	Chamaecyparis lawsoniana	miner	leaf	From Scandinavia to Spain and Italy, and from Britain to Poland and Hungary	Ellis W (2022) Plant Parasites of Europe: leafminers, galls and fungi. URL: https://bladmineerders.nl/
24	Argyresthiidae	Argyresthia	Argyresthia trifasciata	Cupressaceae	Cupressus	Cupressus x leylandii	miner	leaf	From Scandinavia to Spain and Italy, and from Britain to Poland and Hungary	Ellis W (2022) Plant Parasites of Europe: leafminers, galls and fungi. URL: https://bladmineerders.nl/
25	Argyresthiidae	Argyresthia	Argyresthia trifasciata	Cupressaceae	Juniperus	Juniperus chinensis	miner	leaf	From Scandinavia to Spain and Italy, and from Britain to Poland and Hungary	Ellis W (2022) Plant Parasites of Europe: leafminers, galls and fungi. URL: https://bladmineerders.nl/
26	Argyresthiidae	Argyresthia	Argyresthia trifasciata	Cupressaceae	Juniperus	Juniperus horizontalis	miner	leaf	From Scandinavia to Spain and Italy, and from Britain to Poland and Hungary	Ellis W (2022) Plant Parasites of Europe: leafminers, galls and fungi. URL: https://bladmineerders.nl/
27	Argyresthiidae	Argyresthia	Argyresthia trifasciata	Cupressaceae	Juniperus	Juniperus sabina	miner	leaf	From Scandinavia to Spain and Italy, and from Britain to Poland and Hungary	Ellis W (2022) Plant Parasites of Europe: leafminers, galls and fungi. URL: https://bladmineerders.nl/
28	Argyresthiidae	Argyresthia	Argyresthia trifasciata	Cupressaceae	Juniperus	Juniperus squamata	miner	leaf	From Scandinavia to Spain and Italy, and from Britain to Poland and Hungary	Ellis W (2022) Plant Parasites of Europe: leafminers, galls and fungi. URL: https://bladmineerders.nl/
29	Argyresthiidae	Argyresthia	Argyresthia trifasciata	Cupressaceae	Juniperus	Juniperus virginiana	miner	leaf	From Scandinavia to Spain and Italy, and from Britain to Poland and Hungary	Ellis W (2022) Plant Parasites of Europe: leafminers, galls and fungi. URL: https://bladmineerders.nl/
30	Argyresthiidae	Argyresthia	Argyresthia trifasciata	Cupressaceae	Juniperus	Juniperus x media	miner	leaf	From Scandinavia to Spain and Italy, and from Britain to Poland and Hungary	Ellis W (2022) Plant Parasites of Europe: leafminers, galls and fungi. URL: https://bladmineerders.nl/
31	Argyresthiidae	Argyresthia	Argyresthia trifasciata	Cupressaceae	Thuja	Thuja occidentalis	miner	leaf	From Scandinavia to Spain and Italy, and from Britain to Poland and Hungary	Ellis W (2022) Plant Parasites of Europe: leafminers, galls and fungi. URL: https://bladmineerders.nl/
32	Batrachedridae	Batrachedra	Batrachedra confusella	Pinaceae	Pinus	Pinus sylvestris	miner	leaf	Europe	Berggren K, Aarvik L, Huemer P, Lee KM, Mutanen M (2022) Integrative taxonomy reveals overlooked cryptic diversity in the conifer feeding Batrachedra pinicolella (Zeller, 1839) (Lepidoptera, Batrachedridae). ZooKeys 1085: 165‑182. https://doi.org/10.3897/zookeys.1085.76853
33	Batrachedridae	Batrachedra	Batrachedra pinicolella	Pinaceae	Abies	Abies spp.	miner	leaf	Almost all Europe, except Ireland, the Mediterranean islands and the Balkan Peninsula	Ellis W (2022) Plant Parasites of Europe: leafminers, galls and fungi. URL: https://bladmineerders.nl/
34	Batrachedridae	Batrachedra	Batrachedra pinicolella	Pinaceae	Picea	Picea abies	miner	leaf	Almost all Europe, except Ireland, the Mediterranean islands and the Balkan Peninsula	Ellis W (2022) Plant Parasites of Europe: leafminers, galls and fungi. URL: https://bladmineerders.nl/
35	Batrachedridae	Batrachedra	Batrachedra pinicolella	Pinaceae	Pinus	Pinus spp.	miner	leaf	Almost all Europe, except Ireland, the Mediterranean islands and the Balkan Peninsula	Ellis W (2022) Plant Parasites of Europe: leafminers, galls and fungi. URL: https://bladmineerders.nl/
36	Blastobasidae	Blastobasis	Blastobasis vittata	Pinaceae	Picea	Picea spp.	miner	leaf	British Islands, probably introduced there early in the 20th century from Madeira; not known from the European mainland	Ellis W (2022) Plant Parasites of Europe: leafminers, galls and fungi. URL: https://bladmineerders.nl/
37	Blastobasidae	Blastobasis	Blastobasis vittata	Taxaceae	Taxus	Taxus baccata	miner	leaf	British Islands, probably introduced there early in the 20th century from Madeira; not known from the European mainland	Ellis W (2022) Plant Parasites of Europe: leafminers, galls and fungi. URL: https://bladmineerders.nl/
38	Coleophoridae	Coleophora	Coleophora laricella	Pinaceae	Larix	Larix decidua	miner	leaf	Form North Russia and Fennoscandia to the Pyrenees and Italy, and from Ireland to Romania	Ellis W (2022) Plant Parasites of Europe: leafminers, galls and fungi. URL: https://bladmineerders.nl/
39	Coleophoridae	Coleophora	Coleophora laricella	Pinaceae	Larix	Larix gmelinii	miner	leaf	Form North Russia and Fennoscandia to the Pyrenees and Italy, and from Ireland to Romania	Ellis W (2022) Plant Parasites of Europe: leafminers, galls and fungi. URL: https://bladmineerders.nl/
40	Coleophoridae	Coleophora	Coleophora laricella	Pinaceae	Larix	Larix kaempferi	miner	leaf	Form North Russia and Fennoscandia to the Pyrenees and Italy, and from Ireland to Romania	Ellis W (2022) Plant Parasites of Europe: leafminers, galls and fungi. URL: https://bladmineerders.nl/
41	Coleophoridae	Coleophora	Coleophora laricella	Pinaceae	Larix	Larix laricina	miner	leaf	Form North Russia and Fennoscandia to the Pyrenees and Italy, and from Ireland to Romania	Ellis W (2022) Plant Parasites of Europe: leafminers, galls and fungi. URL: https://bladmineerders.nl/
42	Coleophoridae	Coleophora	Coleophora laricella	Pinaceae	Larix	Larix occidentalis	miner	leaf	Form North Russia and Fennoscandia to the Pyrenees and Italy, and from Ireland to Romania	Ellis W (2022) Plant Parasites of Europe: leafminers, galls and fungi. URL: https://bladmineerders.nl/
43	Coleophoridae	Coleophora	Coleophora laricella	Pinaceae	Larix	Larix sibirica	miner	leaf	Form North Russia and Fennoscandia to the Pyrenees and Italy, and from Ireland to Romania	Ellis W (2022) Plant Parasites of Europe: leafminers, galls and fungi. URL: https://bladmineerders.nl/
44	Coleophoridae	Coleophora	Coleophora laricella	Pinaceae	Pseudotsuga	Pseudotsuga menziesii	miner	leaf	Form North Russia and Fennoscandia to the Pyrenees and Italy, and from Ireland to Romania	Ellis W (2022) Plant Parasites of Europe: leafminers, galls and fungi. URL: https://bladmineerders.nl/
45	Curculionidae	Brachonyx	Brachonyx pineti	Pinaceae	Pinus	Pinus sylvestris	miner	leaf	Entire southern, central and northern Europe, including the UK, but not (yet) in Ireland	Ellis W (2022) Plant Parasites of Europe: leafminers, galls and fungi. URL: https://bladmineerders.nl/
46	Curculionidae	Brachonyx	Brachonyx pineti	Pinaceae	Pinus	Pinus uncinata	miner	leaf	Entire southern, central and northern Europe, including the UK, but not (yet) in Ireland	Ellis W (2022) Plant Parasites of Europe: leafminers, galls and fungi. URL: https://bladmineerders.nl/
47	Gelechiidae	Chionodes	Chionodes electella	Cupressaceae	Juniperus	Juniperus communis	miner	leaf	Almost all Europa, but is missing from the British Isles, the Balkan Peninsula and the Mediterranean islands	Ellis W (2022) Plant Parasites of Europe: leafminers, galls and fungi. URL: https://bladmineerders.nl/
48	Gelechiidae	Chionodes	Chionodes electella	Pinaceae	Abies	Abies alba	miner	leaf	Almost all Europa, but is missing from the British Isles, the Balkan Peninsula and the Mediterranean islands	Ellis W (2022) Plant Parasites of Europe: leafminers, galls and fungi. URL: https://bladmineerders.nl/
49	Gelechiidae	Chionodes	Chionodes electella	Pinaceae	Abies	Abies pinsapo	miner	leaf	Almost all Europa, but is missing from the British Isles, the Balkan Peninsula and the Mediterranean islands	Ellis W (2022) Plant Parasites of Europe: leafminers, galls and fungi. URL: https://bladmineerders.nl/
50	Gelechiidae	Chionodes	Chionodes electella	Pinaceae	Picea	Picea abies	miner	leaf	Almost all Europa, but is missing from the British Isles, the Balkan Peninsula and the Mediterranean islands	Ellis W (2022) Plant Parasites of Europe: leafminers, galls and fungi. URL: https://bladmineerders.nl/
51	Gelechiidae	Coleotechnites	Coleotechnites piceaella	Pinaceae	Picea	Picea omorika	miner	leaf	North American species that appeared in Britain in 1952, in Germany in 1963, and has expanded from there over all central Europe, towards France, Italy, and Hungary	Ellis W (2022) Plant Parasites of Europe: leafminers, galls and fungi. URL: https://bladmineerders.nl/
52	Gelechiidae	Coleotechnites	Coleotechnites piceaella	Pinaceae	Picea	Picea pungens	miner	leaf	North American species that appeared in Britain in 1952, in Germany in 1964, and has expanded from there over all central Europe, towards France, Italy, and Hungary	Ellis W (2022) Plant Parasites of Europe: leafminers, galls and fungi. URL: https://bladmineerders.nl/
53	Gelechiidae	Dichomeris	Dichomeris marginella	Cupressaceae	Juniperus	Juniperus communis	miner	leaf	Almost all Europe	Ellis W (2022) Plant Parasites of Europe: leafminers, galls and fungi. URL: https://bladmineerders.nl/
54	Gelechiidae	Exoteleia	Exoteleia dodecella	Pinaceae	Larix	Larix decidua	miner	leaf	All Europe	Ellis W (2022) Plant Parasites of Europe: leafminers, galls and fungi. URL: https://bladmineerders.nl/
55	Gelechiidae	Exoteleia	Exoteleia dodecella	Pinaceae	Pinus	Pinus mugo	miner	leaf	All Europe	Ellis W (2022) Plant Parasites of Europe: leafminers, galls and fungi. URL: https://bladmineerders.nl/
56	Gelechiidae	Exoteleia	Exoteleia dodecella	Pinaceae	Pinus	Pinus sylvestris	miner	leaf	All Europe	Ellis W (2022) Plant Parasites of Europe: leafminers, galls and fungi. URL: https://bladmineerders.nl/
57	Gelechiidae	Exoteleia	Exoteleia dodecella	Pinaceae	Pinus	Pinus uncinata	miner	leaf	All Europe	Ellis W (2022) Plant Parasites of Europe: leafminers, galls and fungi. URL: https://bladmineerders.nl/
58	Tortricidae	Archips	Archips oporana	Cupressaceae	Juniperus	Juniperus communis	miner	leaf	All Europe, except Ireland and the Balkan Peninsula	Ellis W (2022) Plant Parasites of Europe: leafminers, galls and fungi. URL: https://bladmineerders.nl/
59	Tortricidae	Archips	Archips oporana	Cupressaceae	Thuja	Thuja occidentalis	miner	leaf	All Europe, except Ireland and the Balkan Peninsula	Ellis W (2022) Plant Parasites of Europe: leafminers, galls and fungi. URL: https://bladmineerders.nl/
60	Tortricidae	Archips	Archips oporana	Pinaceae	Abies	Abies alba	miner	leaf	All Europe, except Ireland and the Balkan Peninsula	Ellis W (2022) Plant Parasites of Europe: leafminers, galls and fungi. URL: https://bladmineerders.nl/
61	Tortricidae	Archips	Archips oporana	Pinaceae	Larix	Larix decidua	miner	leaf	All Europe, except Ireland and the Balkan Peninsula	Ellis W (2022) Plant Parasites of Europe: leafminers, galls and fungi. URL: https://bladmineerders.nl/
62	Tortricidae	Archips	Archips oporana	Pinaceae	Picea	Picea abies	miner	leaf	All Europe, except Ireland and the Balkan Peninsula	Ellis W (2022) Plant Parasites of Europe: leafminers, galls and fungi. URL: https://bladmineerders.nl/
63	Tortricidae	Archips	Archips oporana	Pinaceae	Pinus	Pinus sylvestris	miner	leaf	All Europe, except Ireland and the Balkan Peninsula	Ellis W (2022) Plant Parasites of Europe: leafminers, galls and fungi. URL: https://bladmineerders.nl/
64	Tortricidae	Clavigesta	Clavigesta purdeyi	Pinaceae	Pinus	Pinus contorta	miner	leaf	From Denmark to the Pyrenees, and from Britain to Germany and Switzerland	Ellis W (2022) Plant Parasites of Europe: leafminers, galls and fungi. URL: https://bladmineerders.nl/
65	Tortricidae	Clavigesta	Clavigesta purdeyi	Pinaceae	Pinus	Pinus nigra	miner	leaf	From Denmark to the Pyrenees, and from Britain to Germany and Switzerland	Ellis W (2022) Plant Parasites of Europe: leafminers, galls and fungi. URL: https://bladmineerders.nl/
66	Tortricidae	Clavigesta	Clavigesta purdeyi	Pinaceae	Pinus	Pinus sylvestris	miner	leaf	From Denmark to the Pyrenees, and from Britain to Germany and Switzerland	Ellis W (2022) Plant Parasites of Europe: leafminers, galls and fungi. URL: https://bladmineerders.nl/
67	Tortricidae	Cymolomia	Cymolomia hartigiana	Pinaceae	Abies	Abies alba	miner	leaf	From Fennoscandia to the Pyrenees, Sicily, and Bulgaria, and from France to Central Russia	Ellis W (2022) Plant Parasites of Europe: leafminers, galls and fungi. URL: https://bladmineerders.nl/
68	Tortricidae	Cymolomia	Cymolomia hartigiana	Pinaceae	Picea	Picea abies	miner	leaf	From Fennoscandia to the Pyrenees, Sicily, and Bulgaria, and from France to Central Russia	Ellis W (2022) Plant Parasites of Europe: leafminers, galls and fungi. URL: https://bladmineerders.nl/
69	Tortricidae	Dichelia	Dichelia histrionana	Pinaceae	Abies	Abies alba	miner	leaf	From Fennoscandia to Belgium, Italy, and Greece, and from the Netherlands to Poland and Romania	Ellis W (2022) Plant Parasites of Europe: leafminers, galls and fungi. URL: https://bladmineerders.nl/
70	Tortricidae	Dichelia	Dichelia histrionana	Pinaceae	Picea	Picea abies	miner	leaf	From Fennoscandia to Belgium, Italy, and Greece, and from the Netherlands to Poland and Romania	Ellis W (2022) Plant Parasites of Europe: leafminers, galls and fungi. URL: https://bladmineerders.nl/
71	Tortricidae	Epinotia	Epinotia fraternana	Pinaceae	Abies	Abies alba	miner	leaf	From Scandinavia to the Iberian Peninsula, Italy, and Greece, and from Ireland to the Baltic States and Romania	Ellis W (2022) Plant Parasites of Europe: leafminers, galls and fungi. URL: https://bladmineerders.nl/
72	Tortricidae	Epinotia	Epinotia fraternana	Pinaceae	Abies	Abies cephalonica	miner	leaf	From Scandinavia to the Iberian Peninsula, Italy, and Greece, and from Ireland to the Baltic States and Romania	Ellis W (2022) Plant Parasites of Europe: leafminers, galls and fungi. URL: https://bladmineerders.nl/
73	Tortricidae	Epinotia	Epinotia fraternana	Pinaceae	Abies	Abies grandis	miner	leaf	From Scandinavia to the Iberian Peninsula, Italy, and Greece, and from Ireland to the Baltic States and Romania	Ellis W (2022) Plant Parasites of Europe: leafminers, galls and fungi. URL: https://bladmineerders.nl/
74	Tortricidae	Epinotia	Epinotia fraternana	Pinaceae	Abies	Abies nordmanniana	miner	leaf	From Scandinavia to the Iberian Peninsula, Italy, and Greece, and from Ireland to the Baltic States and Romania	Ellis W (2022) Plant Parasites of Europe: leafminers, galls and fungi. URL: https://bladmineerders.nl/
75	Tortricidae	Epinotia	Epinotia nanana	Pinaceae	Abies	Abies alba	miner	leaf	All Europe, except the Balkan Peninsula	Ellis W (2022) Plant Parasites of Europe: leafminers, galls and fungi. URL: https://bladmineerders.nl/
76	Tortricidae	Epinotia	Epinotia nanana	Pinaceae	Picea	Picea abies	miner	leaf	All Europe, except the Balkan Peninsula	Ellis W (2022) Plant Parasites of Europe: leafminers, galls and fungi. URL: https://bladmineerders.nl/
77	Tortricidae	Epinotia	Epinotia nanana	Pinaceae	Picea	Picea sitchensis	miner	leaf	All Europe, except the Balkan Peninsula	Ellis W (2022) Plant Parasites of Europe: leafminers, galls and fungi. URL: https://bladmineerders.nl/
78	Tortricidae	Epinotia	Epinotia pusillana	Pinaceae	Abies	Abies alba	miner	leaf	From Germany and Poland to the Pyrenees, Alps, Serbia and Romania	Ellis W (2022) Plant Parasites of Europe: leafminers, galls and fungi. URL: https://bladmineerders.nl/
79	Tortricidae	Epinotia	Epinotia pygmaeana	Pinaceae	Abies	Abies alba	miner	leaf	From Fennoscandia to the Pyrenees, Italy, and Bulgaria, and from Britain to Central Russia	Ellis W (2022) Plant Parasites of Europe: leafminers, galls and fungi. URL: https://bladmineerders.nl/
80	Tortricidae	Epinotia	Epinotia pygmaeana	Pinaceae	Picea	Picea abies	miner	leaf	From Fennoscandia to the Pyrenees, Italy, and Bulgaria, and from Britain to Central Russia	Ellis W (2022) Plant Parasites of Europe: leafminers, galls and fungi. URL: https://bladmineerders.nl/
81	Tortricidae	Epinotia	Epinotia pygmaeana	Pinaceae	Picea	Picea sitchensis	miner	leaf	From Fennoscandia to the Pyrenees, Italy, and Bulgaria, and from Britain to Central Russia	Ellis W (2022) Plant Parasites of Europe: leafminers, galls and fungi. URL: https://bladmineerders.nl/
82	Tortricidae	Epinotia	Epinotia subsequana	Pinaceae	Abies	Abies alba	miner	leaf	All Europe	Ellis W (2022) Plant Parasites of Europe: leafminers, galls and fungi. URL: https://bladmineerders.nl/
83	Tortricidae	Epinotia	Epinotia subsequana	Pinaceae	Abies	Abies grandis	miner	leaf	All Europe	Ellis W (2022) Plant Parasites of Europe: leafminers, galls and fungi. URL: https://bladmineerders.nl/
84	Tortricidae	Epinotia	Epinotia subsequana	Pinaceae	Picea	Picea abies	miner	leaf	All Europe	Ellis W (2022) Plant Parasites of Europe: leafminers, galls and fungi. URL: https://bladmineerders.nl/
85	Tortricidae	Epinotia	Epinotia tedella	Pinaceae	Picea	Picea abies	miner	leaf	Almost all Europe, except the Iberian Peninsula and the Mediterranean Islands	Ellis W (2022) Plant Parasites of Europe: leafminers, galls and fungi. URL: https://bladmineerders.nl/
86	Tortricidae	Pseudohermenias	Pseudohermenias abietana	Pinaceae	Abies	Abies alba	miner	leaf	From Fennoscandia and northern Russia to the Pyrenees, Sardinia, and Italy, and from France to Romania	Ellis W (2022) Plant Parasites of Europe: leafminers, galls and fungi. URL: https://bladmineerders.nl/
87	Tortricidae	Pseudohermenias	Pseudohermenias abietana	Pinaceae	Picea	Picea abies	miner	leaf	From Fennoscandia and northern Russia to the Pyrenees, Sardinia, and Italy, and from France to Romania	Ellis W (2022) Plant Parasites of Europe: leafminers, galls and fungi. URL: https://bladmineerders.nl/
88	Tortricidae	Spilonota	Spilonota laricana	Pinaceae	Larix	Larix decidua	miner	leaf	From Fennoscandia to the Pyrenees, Italy, and Romania, and from Ireland to East and South Russia	Ellis W (2022) Plant Parasites of Europe: leafminers, galls and fungi. URL: https://bladmineerders.nl/
89	Tortricidae	Spilonota	Spilonota laricana	Pinaceae	Larix	Larix kaempferi	miner	leaf	From Fennoscandia to the Pyrenees, Italy, and Romania, and from Ireland to East and South Russia	Ellis W (2022) Plant Parasites of Europe: leafminers, galls and fungi. URL: https://bladmineerders.nl/
90	Tortricidae	Spilonota	Spilonota laricana	Pinaceae	Picea	Picea sitchensis	miner	leaf	From Fennoscandia to the Pyrenees, Italy, and Romania, and from Ireland to East and South Russia	Ellis W (2022) Plant Parasites of Europe: leafminers, galls and fungi. URL: https://bladmineerders.nl/
91	Yponomeutidae	Cedestis	Cedestis gysseleniella	Pinaceae	Pinus	Pinus contorta	miner	leaf	Europe, except Ireland and the Mediterranean Islands	Ellis W (2022) Plant Parasites of Europe: leafminers, galls and fungi. URL: https://bladmineerders.nl/
92	Yponomeutidae	Cedestis	Cedestis gysseleniella	Pinaceae	Pinus	Pinus mugo	miner	leaf	Europe, except Ireland and the Mediterranean Islands	Ellis W (2022) Plant Parasites of Europe: leafminers, galls and fungi. URL: https://bladmineerders.nl/
93	Yponomeutidae	Cedestis	Cedestis gysseleniella	Pinaceae	Pinus	Pinus nigra	miner	leaf	Europe, except Ireland and the Mediterranean Islands	Ellis W (2022) Plant Parasites of Europe: leafminers, galls and fungi. URL: https://bladmineerders.nl/
94	Yponomeutidae	Cedestis	Cedestis gysseleniella	Pinaceae	Pinus	Pinus nigra subsp. laricio	miner	leaf	Europe, except Ireland and the Mediterranean Islands	Ellis W (2022) Plant Parasites of Europe: leafminers, galls and fungi. URL: https://bladmineerders.nl/
95	Yponomeutidae	Cedestis	Cedestis gysseleniella	Pinaceae	Pinus	Pinus sylvestris	miner	leaf	Europe, except Ireland and the Mediterranean Islands	Ellis W (2022) Plant Parasites of Europe: leafminers, galls and fungi. URL: https://bladmineerders.nl/
96	Yponomeutidae	Cedestis	Cedestis subfasciella	Pinaceae	Pinus	Pinus mugo	miner	leaf	All Europe, except the Mediterranean Islands	Ellis W (2022) Plant Parasites of Europe: leafminers, galls and fungi. URL: https://bladmineerders.nl/
97	Yponomeutidae	Cedestis	Cedestis subfasciella	Pinaceae	Pinus	Pinus nigra	miner	leaf	All Europe, except the Mediterranean Islands	Ellis W (2022) Plant Parasites of Europe: leafminers, galls and fungi. URL: https://bladmineerders.nl/
98	Yponomeutidae	Cedestis	Cedestis subfasciella	Pinaceae	Pinus	Pinus sylvestris	miner	leaf	All Europe, except the Mediterranean Islands	Ellis W (2022) Plant Parasites of Europe: leafminers, galls and fungi. URL: https://bladmineerders.nl/
99	Yponomeutidae	Cedestis	Cedestis subfasciella	Pinaceae	Pinus	Pinus uncinata	miner	leaf	All Europe, except the Mediterranean Islands	Ellis W (2022) Plant Parasites of Europe: leafminers, galls and fungi. URL: https://bladmineerders.nl/
100	Yponomeutidae	Ocnerostoma	Ocnerostoma friesei	Pinaceae	Pinus	Pinus mugo	miner	leaf	From Fennoscandia and North Russia to Spain and the Alps, and from Ireland to the Ukraine	Ellis W (2022) Plant Parasites of Europe: leafminers, galls and fungi. URL: https://bladmineerders.nl/
101	Yponomeutidae	Ocnerostoma	Ocnerostoma friesei	Pinaceae	Pinus	Pinus sylvestris	miner	leaf	From Fennoscandia and North Russia to Spain and the Alps, and from Ireland to the Ukraine	Ellis W (2022) Plant Parasites of Europe: leafminers, galls and fungi. URL: https://bladmineerders.nl/
102	Yponomeutidae	Ocnerostoma	Ocnerostoma piniariella	Pinaceae	Pinus	Pinus cembra	miner	leaf	From Fennoscandia to Spain, Italy, and Bulgaria, and from Ireland to Romania	Ellis W (2022) Plant Parasites of Europe: leafminers, galls and fungi. URL: https://bladmineerders.nl/
103	Yponomeutidae	Ocnerostoma	Ocnerostoma piniariella	Pinaceae	Pinus	Pinus mugo	miner	leaf	From Fennoscandia to Spain, Italy, and Bulgaria, and from Ireland to Romania	Ellis W (2022) Plant Parasites of Europe: leafminers, galls and fungi. URL: https://bladmineerders.nl/
104	Yponomeutidae	Ocnerostoma	Ocnerostoma piniariella	Pinaceae	Pinus	Pinus sylvestris	miner	leaf	From Fennoscandia to Spain, Italy, and Bulgaria, and from Ireland to Romania	Ellis W (2022) Plant Parasites of Europe: leafminers, galls and fungi. URL: https://bladmineerders.nl/
